# Supplementary material for: LDL receptor-related protein 5 selectively transports unesterified polyunsaturated fatty acids to intracellular compartments
Source: Nat Commun. 2024 Apr 9;15:3068. doi: 10.1038/s41467-024-47262-z (PMC11004178; doi:10.1038/s41467-024-47262-z)
Supplement: Supplementary file 4 — Supplementary Data 1 [file 41467_2024_47262_MOESM4_ESM.xlsx]

## Sheet: Sheet1
Supplementary Data 1
Lipidomic analysis raw data of WT and LRP5-KO neutrophils from mice on normal diet (p value was calculated using Student’s t-test, Two-tailed, unpaired)
feature	WT-neutrophil-1	WT-neutrophil-2	WT-neutrophil-3	WT-neutrophil-4	KO-neutrophil-1	KO-neutrophil-2	KO-neutrophil-3	KO-neutrophil-4	Log2FoldChange	P value
DAG 16:0_18:0	5.0546	5.30227	4.12241	3.28125	2.0849	2.33014	1.70638	2.15602	-1.10142	0.00262386		4.44013	2.06936	0.466058	-1.10142
DAG 16:0_20:2	0.305963	0.384864	0.282914	0.235311	0.145248	0.122322	0.114682	0.114528	-1.2832	0.00143751		0.302263	0.124195	0.410884	-1.2832
DAG 18:0_18:2	5.48425	7.12949	5.35881	4.15338	2.9988	2.53901	2.37138	2.68839	-1.062	0.00366798		5.53148	2.6494	0.478967	-1.062
DAG 18:0_20:4	5.75634	7.8734	5.43921	4.60634	4.72487	3.99032	4.61107	4.70305	-0.393038	0.0964084		5.91882	4.50733	0.761524	-0.393038
DAG 18:1_20:3	0.258354	0.323026	0.196434	0.16683	0.0859034	0.091244	0.105508	0.12173	-1.22404	0.00901551		0.236161	0.101096	0.428082	-1.22404
LPC 16:0	2.11989	1.67464	1.68321	1.69862	2.09339	2.35084	1.82772	1.96783	0.199354	0.138075		1.79409	2.05995	1.14818	0.199354
LPC 18:0	0.973449	0.753821	0.804307	0.794643	0.870311	0.894833	0.90653	0.927631	0.113835	0.221063		0.831555	0.899826	1.0821	0.113835
LPC O-16:0	8.62984	5.69242	7.58165	6.58549	8.57128	9.01588	7.99563	8.69017	0.266646	0.0737174		7.12235	8.56824	1.20301	0.266646
LPC O-18:0	1.73677	1.45402	1.69953	1.46074	1.94965	1.83665	1.606	1.80474	0.180406	0.0885281		1.58777	1.79926	1.1332	0.180406
LPC O-18:1	2.30417	1.82743	2.21283	1.89732	2.75522	2.78227	2.35705	2.66852	0.358005	0.00882901		2.06044	2.64076	1.28165	0.358005
LPE 18:0	1.64889	1.42539	1.49284	1.32768	1.31003	1.24923	1.20927	1.27419	-0.225241	0.0237033		1.4737	1.26068	0.855452	-0.225241
LPE 18:2	0.771769	0.426871	0.60914	0.692453	0.505968	0.6067	0.589353	0.481444	-0.195443	0.36083		0.625058	0.545866	0.873305	-0.195443
LPE 20:4	1.11317	0.609032	0.854215	0.994615	0.800662	0.930799	0.80685	0.843241	-0.0786556	0.688231		0.892758	0.845388	0.94694	-0.0786556
LPE O-16:0	0.456341	0.450943	0.485991	0.390187	0.355153	0.415632	0.424825	0.516531	-0.0588789	0.66278		0.445865	0.428035	0.96001	-0.0588789
LPE O-16:1	4.04533	3.23287	3.5318	3.07568	3.89762	3.90394	3.20243	4.02828	0.114465	0.352045		3.47142	3.75807	1.08257	0.114465
LPE O-18:0	1.9801	2.40858	1.99387	1.7739	1.73658	1.78941	1.56162	1.82188	-0.239362	0.0752955		2.03911	1.72737	0.84712	-0.239362
LPE O-18:1	5.67662	4.84481	5.5501	4.41329	5.71753	5.88195	5.25324	5.93686	0.153819	0.137713		5.1212	5.69739	1.11251	0.153819
LPE O-18:2	1.35108	1.27678	1.21071	1.15809	1.44476	1.52006	1.25278	1.47489	0.188096	0.0525216		1.24916	1.42312	1.13926	0.188096
PC 14:0_16:0	13.7373	18.2035	12.8853	11.795	11.3215	11.1981	9.70664	11.1324	-0.38502	0.0631857		14.1553	10.8397	0.765768	-0.38502
PC 14:0_18:0	5.31595	5.87609	4.56181	4.44586	3.96868	3.82154	3.76163	3.81149	-0.394843	0.0118553		5.04993	3.84084	0.760572	-0.394843
PC 14:0_18:1	4.71141	5.89732	4.02322	3.79547	3.78967	3.63081	3.25672	3.63594	-0.364514	0.078472		4.60685	3.57829	0.776731	-0.364514
PC 14:0_18:2	68.6851	83.7884	51.6279	52.8855	51.4762	45.9517	41.6408	46.3663	-0.470781	0.0627811		64.2467	46.3587	0.721574	-0.470781
PC 14:0_20:2	0.744936	1.00173	0.531246	0.484265	0.51541	0.54551	0.384463	0.475631	-0.523938	0.138957		0.690544	0.480254	0.695471	-0.523938
PC 14:0_20:3	1.15467	1.57981	0.923522	1.01937	0.9081	0.798574	0.708386	0.765382	-0.556471	0.0476735		1.16934	0.79511	0.679963	-0.556471
PC 14:0_20:4	51.1747	44.7959	39.8094	42.9876	40.2856	35.5623	32.8623	35.3813	-0.3111	0.0227945		44.6919	36.0229	0.806027	-0.3111
PC 14:0_20:5	123.228	158.765	97.0506	94.5252	97.2408	88.7051	76.0471	86.7202	-0.441533	0.0916909		118.392	87.1783	0.736352	-0.441533
PC 15:0_15:0	5.56434	6.9181	4.92473	4.56164	4.46612	4.47366	3.71585	4.26519	-0.376657	0.060948		5.4922	4.2302	0.77022	-0.376657
PC 15:0_17:0	2.60114	3.32552	2.56062	2.51401	2.21624	2.2756	2.18152	2.36995	-0.28275	0.0474361		2.75032	2.26083	0.822023	-0.28275
PC 15:0_17:1	2.22812	2.86046	1.96066	1.8733	1.80024	1.69519	1.59228	1.69246	-0.396133	0.0564074		2.23064	1.69504	0.759892	-0.396133
PC 15:0_20:5	4.84228	6.86108	4.21936	4.24581	4.32709	3.91093	3.04454	3.47013	-0.451128	0.0942789		5.04213	3.68817	0.731471	-0.451128
PC 16:0_16:0	190.606	239.997	178.668	170.452	160.345	161.758	147.249	156.967	-0.316064	0.0526526		194.931	156.58	0.803258	-0.316064
PC 16:0_16:1	15.7322	20.0171	13.5321	13.0728	13.221	11.961	11.333	12.3593	-0.351411	0.0848733		15.5885	12.2186	0.783817	-0.351411
PC 16:0_16:2	6.06972	7.7213	4.99019	4.95891	5.37848	5.022	4.49189	4.41373	-0.29827	0.158249		5.93503	4.82652	0.813227	-0.29827
PC 16:0_18:0	40.6264	48.9191	38.3269	34.6561	36.6863	32.3886	30.7107	33.192	-0.28951	0.0649182		40.6321	33.2444	0.81818	-0.28951
PC 16:0_18:1	136.069	175.789	124.694	116.895	104.198	103.017	90.877	100.693	-0.472834	0.0280776		138.362	99.6962	0.720548	-0.472834
PC 16:0_18:2	220.808	292.867	195.631	189.638	175.753	169.987	151.032	168.791	-0.433656	0.0531285		224.736	166.391	0.740383	-0.433656
PC 16:0_18:3	3.56451	5.5142	2.76946	3.17652	3.19588	2.98797	2.62296	2.98177	-0.349945	0.239471		3.75617	2.94715	0.784614	-0.349945
PC 16:0_20:1	4.10003	5.1279	3.44692	3.52331	2.9168	3.11857	2.58288	2.9256	-0.488705	0.0279279		4.04954	2.88596	0.712664	-0.488705
PC 16:0_20:2	14.0191	17.4159	12.4385	12.1511	10.6333	10.2665	9.64716	10.5224	-0.447998	0.0226996		14.0062	10.2673	0.733059	-0.447998
PC 16:0_20:3	10.1723	12.816	9.53927	8.26053	7.49656	7.23142	6.11184	7.05821	-0.547985	0.0184847		10.197	6.97451	0.683975	-0.547985
PC 16:0_20:4	51.4279	64.4665	45.2667	42.4643	35.4265	31.8962	29.1266	32.6734	-0.657175	0.0103282		50.9063	32.2807	0.634119	-0.657175
PC 16:0_20:5	55.9364	73.3493	48.4853	48.0224	38.6932	38.6998	33.2706	36.55	-0.617092	0.0175945		56.4483	36.8034	0.651984	-0.617092
PC 16:0_22:4	7.45548	10.2744	7.38142	6.70082	5.71073	5.6534	4.86034	5.80468	-0.530163	0.0247415		7.95303	5.50729	0.692477	-0.530163
PC 16:0_22:5	12.0426	13.9085	10.4809	9.22106	7.62087	7.00098	5.89153	5.90277	-0.789291	0.00468436		11.4133	6.60404	0.578628	-0.789291
PC 16:0_24:4	1.65183	1.53285	1.04285	0.997217	1.36669	0.739405	0.722356	0.792539	-0.528977	0.128767		1.30619	0.905248	0.693046	-0.528977
PC 16:1_16:1	2.03534	3.2709	1.60826	1.82461	1.74981	1.11455	1.29431	1.32049	-0.673532	0.0852854		2.18478	1.36979	0.62697	-0.673532
PC 16:1_18:0	3.07192	3.3858	2.69035	2.36911	2.11833	1.90434	1.55683	1.93011	-0.616978	0.00714303		2.87929	1.8774	0.652035	-0.616978
PC 16:1_18:1	6.31842	8.53785	5.29445	5.51323	4.96184	4.87563	4.20972	4.62939	-0.458513	0.0611502		6.41599	4.66914	0.727736	-0.458513
PC 16:1_18:2	12.5973	16.2367	11.428	10.9628	9.35951	9.40212	9.05188	9.22434	-0.467842	0.0251574		12.8062	9.25946	0.723045	-0.467842
PC 16:1_20:2	0.603438	0.862556	0.539324	0.581607	0.392129	0.460001	0.36591	0.584075	-0.521547	0.0670824		0.646731	0.450529	0.696624	-0.521547
PC 16:1_20:4	3.28827	5.96247	3.13791	3.27737	2.79698	2.33297	2.24083	2.59169	-0.653063	0.0858439		3.9165	2.49062	0.635929	-0.653063
PC 17:0_17:1	0.587734	0.866215	0.685059	0.544069	0.431162	0.445434	0.421188	0.405543	-0.655533	0.0144565		0.670769	0.425832	0.634841	-0.655533
PC 17:1_17:1	0.309191	0.526898	0.348727	0.324379	0.218439	0.238157	0.268925	0.113239	-0.847449	0.0329619		0.377299	0.20969	0.555766	-0.847449
PC 18:0_18:1	28.0904	38.092	24.8458	24.1459	19.5976	20.9876	17.7645	21.0689	-0.536267	0.0354815		28.7935	19.8547	0.689553	-0.536267
PC 18:0_18:2	147.381	189.877	131.484	121.333	108.497	104.373	96.505	106.853	-0.503524	0.0297901		147.519	104.057	0.705382	-0.503524
PC 18:0_18:3	0.614782	1.04548	0.707417	0.534131	0.513454	0.475885	0.513722	0.455106	-0.567449	0.0825483		0.725452	0.489542	0.674809	-0.567449
PC 18:0_20:2	1.98837	3.17034	2.15756	1.94861	1.70949	1.62919	1.45356	2.12699	-0.421161	0.118156		2.31622	1.72981	0.746823	-0.421161
PC 18:0_20:3	5.20078	6.66312	4.30401	4.50694	3.83617	4.07571	2.94536	3.64804	-0.511299	0.0391073		5.16871	3.62632	0.701591	-0.511299
PC 18:0_20:4	33.6376	48.9129	31.4127	29.8671	22.6442	22.0912	21.1958	23.1781	-0.69072	0.0210146		35.9576	22.2773	0.619545	-0.69072
PC 18:0_20:5	4.89774	6.14944	4.43081	4.31295	3.13544	3.03468	2.80138	3.27905	-0.691994	0.0047438		4.94773	3.06264	0.618998	-0.691994
PC 18:0_22:4	2.34746	2.35241	1.61383	1.37079	1.81188	1.08221	0.994265	0.99802	-0.653185	0.071973		1.92112	1.22159	0.635875	-0.653185
PC 18:1_18:1	31.9505	42.8486	30.1792	27.3345	23.8555	23.4047	21.3863	23.5046	-0.521879	0.0266298		33.0782	23.0378	0.696464	-0.521879
PC 18:1_18:2	82.6202	109.61	72.9497	67.5522	64.0609	60.4595	53.3474	60.1841	-0.483085	0.0488835		83.183	59.513	0.715446	-0.483085
PC 18:1_18:3	1.53921	2.03404	1.01934	1.28924	1.23485	1.21303	0.865314	0.757436	-0.531013	0.117048		1.47046	1.01766	0.692069	-0.531013
PC 18:1_20:1	1.88933	3.04042	1.84472	1.84094	1.40042	1.3023	1.35186	2.04998	-0.497032	0.117855		2.15385	1.52614	0.708563	-0.497032
PC 18:1_20:2	6.55246	8.50239	5.70576	5.59103	4.9845	4.90192	3.84974	4.7129	-0.514345	0.0338705		6.58791	4.61226	0.70011	-0.514345
PC 18:1_20:3	4.76419	7.6215	4.38737	4.38859	3.2899	3.57334	3.14289	3.78026	-0.618207	0.0595031		5.29041	3.4466	0.65148	-0.618207
PC 18:1_20:4	14.4059	18.1585	12.1283	12.136	8.02208	8.78707	6.99512	8.10985	-0.832425	0.00544355		14.2072	7.97853	0.561585	-0.832425
PC 18:1_20:5	12.0347	14.5591	10.6286	8.87728	7.71614	6.77035	6.42717	7.17679	-0.714677	0.0106348		11.5249	7.02261	0.609342	-0.714677
PC 18:1_22:4	1.7757	3.0634	2.25611	2.23991	1.74393	1.98155	1.56371	1.52598	-0.453919	0.0706024		2.33378	1.70379	0.730057	-0.453919
PC 18:1_22:5	2.92936	4.24073	3.62537	2.7525	2.5349	2.05997	2.06554	1.71283	-0.694218	0.0145316		3.38699	2.09331	0.618044	-0.694218
PC 18:2_18:2	41.9522	55.1128	35.9193	34.6779	30.5798	30.5732	27.4427	31.2272	-0.484654	0.0455496		41.9156	29.9557	0.714669	-0.484654
PC 18:2_18:3	3.35407	6.98002	3.29719	3.1654	3.18868	3.28775	2.9799	2.5557	-0.483696	0.251123		4.19917	3.00301	0.715143	-0.483696
PC 18:2_20:1	4.49851	5.81031	3.70996	3.86933	3.37144	3.39033	3.05826	3.18461	-0.459974	0.0451399		4.47203	3.25116	0.726999	-0.459974
PC 18:2_20:2	17.5357	26.4232	15.9936	15.0798	12.4427	13.2836	11.2346	13.5778	-0.570123	0.0607279		18.7581	12.6347	0.673559	-0.570123
PC 18:2_20:3	7.39773	9.80174	5.92228	6.43796	5.36633	5.2738	4.76096	5.04436	-0.531852	0.0397367		7.38993	5.11136	0.691666	-0.531852
PC 18:2_20:4	11.775	16.2782	11.7166	10.3626	7.97994	7.04297	6.60826	7.51168	-0.782601	0.00741851		12.5331	7.28571	0.581318	-0.782601
PC 18:2_20:5	22.2894	26.9049	18.6991	16.6304	16.0518	15.9114	13.2976	14.9437	-0.489486	0.0407273		21.1309	15.0511	0.712279	-0.489486
PC 18:2_22:4	3.95196	6.13588	4.38256	3.59142	3.30899	2.97783	2.85587	3.10056	-0.560957	0.0439107		4.51545	3.06081	0.677853	-0.560957
PC 18:2_22:5	8.44551	11.9736	7.65275	6.71878	5.68537	6.17081	4.51344	5.20531	-0.689343	0.0332264		8.69766	5.39373	0.620136	-0.689343
PC 20:1_20:4	1.11409	1.64441	1.33559	0.993333	1.16806	1.24624	0.866062	1.07316	-0.224752	0.308405		1.27186	1.08838	0.855742	-0.224752
PC 20:2_20:2	0.759507	0.742785	0.429545	0.448496	0.518192	0.322572	0.283359	0.302341	-0.73872	0.0643345		0.595083	0.356616	0.599271	-0.73872
PC 20:2_20:3	0.676084	1.07126	0.808572	0.878412	0.677634	0.799926	0.605437	0.448729	-0.439907	0.0867552		0.858582	0.632931	0.737182	-0.439907
PC 20:2_20:4	2.60576	4.1018	2.90503	2.50843	1.81446	1.75318	1.8148	1.72359	-0.770395	0.0143276		3.03026	1.77651	0.586257	-0.770395
PC O-16:0/16:0	901.935	1116.82	835.903	804.387	773.138	766.362	714.164	752.287	-0.283646	0.0627025		914.761	751.488	0.821512	-0.283646
PC O-16:0/16:1	83.423	113.156	76.8207	71.7292	64.0658	62.6057	56.7824	61.9735	-0.491839	0.0380451		86.2822	61.3569	0.711118	-0.491839
PC O-16:0/16:2	4.00161	5.81704	3.52931	3.18999	2.70056	2.84289	2.59555	3.26977	-0.535637	0.0777626		4.13449	2.85219	0.689854	-0.535637
PC O-16:0/17:0	0.0852357	0.111911	0.0836917	0.0934858	0.0752857	0.0773446	0.0883842	0.0847393	-0.200506	0.141373		0.0935811	0.0814385	0.870245	-0.200506
PC O-16:0/17:1	0.873433	1.26721	0.898214	0.762501	0.606738	0.657527	0.621499	0.67528	-0.569783	0.0312248		0.950339	0.640261	0.673718	-0.569783
PC O-16:0/18:1	121.897	158.194	112.309	107.104	92.4293	88.5018	85.7022	93.8013	-0.470759	0.0246471		124.876	90.1087	0.721585	-0.470759
PC O-16:0/18:2	558.845	743.561	505.537	487.73	413.5	408.84	371.357	405.879	-0.521228	0.0261617		573.918	399.894	0.696779	-0.521228
PC O-16:0/18:3	4.88368	5.79353	4.57434	4.2088	3.55617	3.51997	3.49124	3.42965	-0.475417	0.00696968		4.86509	3.49926	0.719259	-0.475417
PC O-16:0/19:1	0.0144665	0.0180429	0.0172211	0.0127614	0.0109972	0.0109634	0.011258	0.00776041	-0.608784	0.0108529		0.015623	0.0102448	0.655749	-0.608784
PC O-16:0/20:1	2.02682	2.88284	1.98687	1.97066	1.50271	1.71431	1.43599	1.76	-0.467475	0.0406529		2.2168	1.60325	0.723229	-0.467475
PC O-16:0/20:2	10.1832	13.0023	9.21373	8.7627	7.54662	7.7941	6.93398	7.11793	-0.485856	0.0231225		10.2905	7.34816	0.714073	-0.485856
PC O-16:0/20:3	22.1455	28.7437	19.048	19.4212	16.1959	16.238	14.0775	15.0364	-0.537896	0.0234089		22.3396	15.387	0.688775	-0.537896
PC O-16:0/20:4	173.323	231.24	157.155	148.494	127.507	123.05	111.403	121.614	-0.554513	0.0242177		177.553	120.894	0.680887	-0.554513
PC O-16:0/20:5	34.193	43.8202	32.7918	30.5081	20.1677	19.9249	18.0077	19.4299	-0.866065	0.00171443		35.3283	19.3825	0.548641	-0.866065
PC O-16:0/22:1	2.34665	2.68409	1.82682	1.46824	1.60839	1.74434	1.28177	1.60764	-0.415548	0.119734		2.08145	1.56053	0.749735	-0.415548
PC O-16:0/22:2	3.55027	4.60063	2.73966	3.11241	2.19032	2.8013	2.56102	2.68214	-0.452253	0.0677748		3.50074	2.5587	0.730901	-0.452253
PC O-16:0/22:4	17.7784	23.4782	16.4412	16.1864	13.3163	13.3866	12.2429	12.4144	-0.524615	0.0173983		18.4711	12.84	0.695145	-0.524615
PC O-16:0/22:5	7.09678	8.62161	6.60818	6.01641	4.71658	5.05659	4.34028	4.95704	-0.57165	0.00713866		7.08574	4.76762	0.672847	-0.57165
PC O-16:0/22:6	4.80825	5.75638	3.63804	2.98084	2.54255	2.56387	2.49882	2.9122	-0.708241	0.0369076		4.29588	2.62936	0.612066	-0.708241
PC O-16:0/24:4	13.2944	18.9727	12.6184	12.8985	10.6558	9.01876	9.99225	10.3849	-0.528806	0.0292923		14.446	10.0129	0.693128	-0.528806
PC O-16:1/16:0	22.5879	28.7005	20.9498	19.57	17.8941	17.7668	16.6753	17.5121	-0.394398	0.0354636		22.9521	17.4621	0.760807	-0.394398
PC O-16:1/16:1	1.68017	2.83479	1.87772	1.4817	1.49222	1.55373	1.29316	1.57572	-0.41283	0.161266		1.96859	1.47871	0.751149	-0.41283
PC O-16:1/17:0	0.0929219	0.155914	0.117191	0.0893289	0.105738	0.0985186	0.0898747	0.0981935	-0.214946	0.35338		0.113839	0.0980812	0.861579	-0.214946
PC O-16:1/18:1	3.068	3.61523	2.26151	2.33964	2.27622	2.16283	1.9707	2.19751	-0.390701	0.0870055		2.82109	2.15182	0.762759	-0.390701
PC O-16:1/18:2	14.3988	18.1209	12.264	12.1179	10.9861	10.4669	9.59604	11.1253	-0.432104	0.0432374		14.2254	10.5436	0.74118	-0.432104
PC O-16:1/20:3	1.1129	1.56301	1.04726	0.886518	1.04666	0.846895	0.97016	0.697483	-0.372306	0.160566		1.15242	0.890299	0.772546	-0.372306
PC O-16:1/20:4	12.6996	19.1232	11.8209	11.1861	10.8898	11.3566	9.01113	10.1455	-0.405224	0.128003		13.7074	10.3508	0.755119	-0.405224
PC O-16:1/22:4	0.802173	1.10228	0.589899	0.582821	0.441546	0.790931	0.490045	0.334674	-0.580926	0.154172		0.769293	0.514299	0.668534	-0.580926
PC O-16:2/16:0	1.96994	2.41685	2.03133	1.68284	1.44255	1.29213	1.39389	1.49883	-0.525624	0.00769177		2.02524	1.40685	0.694658	-0.525624
PC O-16:2/18:0	1.16355	1.39237	1.26056	0.636167	0.79247	0.70943	0.358667	0.786879	-0.750062	0.0599774		1.11316	0.661861	0.594578	-0.750062
PC O-16:2/18:1	0.431841	0.629134	0.477073	0.306191	0.32909	0.362622	0.192465	0.399057	-0.523241	0.132083		0.46106	0.320809	0.695807	-0.523241
PC O-16:2/18:2	4.90519	5.23293	3.99573	3.06949	2.70862	2.77724	2.03942	2.62335	-0.761404	0.0140903		4.30084	2.53716	0.589922	-0.761404
PC O-17:0/15:0	3.94988	4.51549	2.99887	3.0072	3.30151	2.49959	2.71065	2.86025	-0.347722	0.107723		3.61786	2.843	0.785824	-0.347722
PC O-17:0/16:0	11.5271	15.3698	10.0804	10.876	9.434	9.74271	10.331	9.79451	-0.284008	0.122065		11.9633	9.82556	0.821306	-0.284008
PC O-17:0/16:1	4.92517	7.35258	4.93994	4.44105	4.01751	3.83106	3.58224	3.94117	-0.494646	0.0555081		5.41469	3.84299	0.709736	-0.494646
PC O-17:0/16:2	0.991582	1.048	1.2694	0.875491	1.02749	0.722085	0.916219	1.01082	-0.186668	0.285779		1.04612	0.919154	0.878633	-0.186668
PC O-17:0/17:0	2.41109	3.03517	2.64313	2.56604	2.32031	2.53287	2.28611	2.26002	-0.180962	0.0760901		2.66386	2.34983	0.882115	-0.180962
PC O-17:0/17:1	0.582373	0.886867	0.556027	0.449311	0.458158	0.308652	0.404023	0.418901	-0.638397	0.0671307		0.618644	0.397433	0.642426	-0.638397
PC O-17:0/18:1	3.18279	5.60927	4.40886	3.61078	3.30055	3.03552	2.52081	3.17251	-0.482902	0.0766548		4.20293	3.00735	0.715537	-0.482902
PC O-17:0/18:2	11.5402	16.5102	11.138	10.5636	9.44533	8.96055	8.74408	9.29192	-0.449157	0.0526396		12.438	9.11047	0.732471	-0.449157
PC O-17:0/18:3	0.702768	0.957344	0.555358	0.636438	0.680241	0.570816	0.427152	0.594232	-0.327685	0.203455		0.712977	0.56811	0.796814	-0.327685
PC O-17:0/19:1	0.342758	0.292199	0.237307	0.306027	0.217593	0.218314	0.146082	0.145349	-0.695998	0.00972585		0.294573	0.181835	0.617282	-0.695998
PC O-17:0/20:3	1.92415	2.90999	2.10368	1.4627	1.88663	1.54896	1.16784	1.16657	-0.541907	0.107699		2.10013	1.4425	0.686862	-0.541907
PC O-17:0/20:4	6.54209	8.43325	5.99675	5.91821	5.78207	5.02182	4.49507	4.75248	-0.42338	0.0389133		6.72258	5.01286	0.745676	-0.42338
PC O-17:0/20:5	2.88332	3.82985	2.78042	2.55844	1.78915	2.13092	1.81056	2.11246	-0.619782	0.0119371		3.01301	1.96077	0.650769	-0.619782
PC O-17:1/16:0	6.96616	10.4165	7.07249	6.2648	5.74926	5.54613	5.2827	5.96569	-0.446446	0.072825		7.67999	5.63595	0.733848	-0.446446
PC O-17:1/16:1	2.27441	4.37477	2.56276	2.56365	2.17246	1.42249	1.63995	1.73682	-0.756213	0.0555758		2.9439	1.74293	0.592048	-0.756213
PC O-17:1/18:0	0.0496043	0.0694	0.0668377	0.0488224	0.0418979	0.0364547	0.0314793	0.04529	-0.597197	0.0192858		0.0586661	0.0387805	0.661037	-0.597197
PC O-17:1/18:1	0.287958	0.412792	0.267121	0.278946	0.225764	0.23525	0.203099	0.231958	-0.476565	0.0449897		0.311704	0.224018	0.718687	-0.476565
PC O-17:1/18:2	4.8876	6.88363	4.85485	4.56702	3.67169	3.61603	3.22553	3.81314	-0.564919	0.0202504		5.29827	3.5816	0.675993	-0.564919
PC O-17:1/20:2	0.129488	0.207684	0.157774	0.103243	0.0939199	0.0896299	0.0729546	0.101158	-0.742003	0.0407131		0.149547	0.0894156	0.597909	-0.742003
PC O-17:1/20:4	1.06727	1.70971	1.10298	1.01672	0.797823	0.796343	0.821834	0.938551	-0.545684	0.0595711		1.22417	0.838638	0.685066	-0.545684
PC O-17:2/16:0	5.7911	9.27911	6.68248	6.09199	5.65012	5.68745	4.77521	4.79447	-0.413398	0.0829361		6.96117	5.22681	0.750853	-0.413398
PC O-17:2/18:0	0.121551	0.152775	0.0861108	0.110874	0.0940308	0.0825124	0.0889205	0.111294	-0.323042	0.169181		0.117828	0.0941894	0.799383	-0.323042
PC O-17:2/18:1	0.249038	0.34789	0.214108	0.25432	0.186467	0.165872	0.175332	0.183688	-0.582686	0.0224131		0.266339	0.17784	0.66772	-0.582686
PC O-17:2/18:2	5.04257	8.88367	6.12961	6.05993	5.2325	4.50458	4.38624	4.16166	-0.514263	0.062023		6.52894	4.57125	0.700151	-0.514263
PC O-18:0/14:0	3.21855	4.81183	3.51582	3.635	3.45302	3.08338	3.27857	3.47735	-0.191693	0.239523		3.7953	3.32308	0.875578	-0.191693
PC O-18:0/15:0	0.0720708	0.101061	0.0607778	0.0669249	0.0551085	0.0597153	0.0646723	0.063142	-0.310164	0.163694		0.0752086	0.0606595	0.80655	-0.310164
PC O-18:0/16:0	87.1133	110.74	80.8721	76.197	72.5147	72.3542	67.7967	74.2609	-0.306822	0.0719292		88.7306	71.7316	0.80842	-0.306822
PC O-18:0/16:1	4.5957	6.02923	4.3755	4.14098	3.80694	3.40226	3.38033	3.67316	-0.424451	0.0316762		4.78535	3.56567	0.745122	-0.424451
PC O-18:0/17:1	0.010413	0.0150845	0.0171167	0.0108443	0.0104402	0.00525586	0.00771741	0.00738107	-0.795745	0.0271959		0.0133646	0.00769863	0.576046	-0.795745
PC O-18:0/18:0	6.55604	7.73797	5.77616	6.33104	5.18386	5.84294	4.96781	5.08441	-0.324796	0.0269939		6.6003	5.26976	0.798411	-0.324796
PC O-18:0/18:1	22.0772	27.7381	19.8741	19.3807	15.5683	16.3455	14.5745	15.6065	-0.520469	0.0134821		22.2675	15.5237	0.697145	-0.520469
PC O-18:0/18:2	149.259	195.713	132.087	129.462	114.318	110.042	98.3898	109.356	-0.489173	0.0321641		151.63	108.026	0.712433	-0.489173
PC O-18:0/18:3	0.836103	1.10407	0.584177	0.647257	0.542536	0.569817	0.372872	0.643766	-0.575044	0.0917998		0.792902	0.532248	0.671266	-0.575044
PC O-18:0/20:1	3.23075	3.64576	2.42592	3.04911	2.55318	2.16175	2.68718	2.46434	-0.324088	0.066051		3.08789	2.46661	0.798803	-0.324088
PC O-18:0/20:2	14.9716	16.7725	11.2879	11.5142	11.2931	10.7124	9.09193	9.77749	-0.416263	0.0538788		13.6365	10.2187	0.749363	-0.416263
PC O-18:0/20:3	11.2555	15.4634	9.81067	9.88576	8.04964	8.03171	7.48247	8.62149	-0.528199	0.038676		11.6038	8.04633	0.69342	-0.528199
PC O-18:0/20:4	66.7572	91.3151	63.7093	60.377	48.4669	48.1371	44.4987	46.9439	-0.585416	0.0161636		70.5397	47.0117	0.666457	-0.585416
PC O-18:0/20:5	7.5406	9.10615	6.57239	6.53194	4.36899	3.8247	4.16428	3.7816	-0.88234	0.00152047		7.43777	4.03489	0.542487	-0.88234
PC O-18:0/22:4	13.3875	18.4659	11.3997	11.2093	10.3278	9.68917	8.62442	8.26727	-0.561301	0.0465525		13.6156	9.22716	0.677691	-0.561301
PC O-18:0/22:5	2.58518	3.63525	2.46515	2.44553	1.53947	1.42237	1.5991	1.93468	-0.777058	0.00913392		2.78278	1.6239	0.583555	-0.777058
PC O-18:0/22:6	3.20821	3.52456	2.71839	2.05381	2.22	1.79426	2.39826	1.80463	-0.485547	0.0595297		2.87624	2.05429	0.714226	-0.485547
PC O-18:0/24:4	15.7357	20.6146	14.9694	13.4121	12.0297	11.5161	10.128	12.3833	-0.491051	0.0287268		16.1829	11.5143	0.711507	-0.491051
PC O-18:1/14:0	7.40577	10.0891	6.50813	6.22613	5.17104	5.24606	5.2161	5.35309	-0.526492	0.0395095		7.55728	5.24657	0.694241	-0.526492
PC O-18:1/15:0	0.81071	1.272	0.842269	0.771619	0.723158	0.671465	0.624023	0.681351	-0.45324	0.0804052		0.924149	0.674999	0.7304	-0.45324
PC O-18:1/16:0	261.349	334.056	238.143	228.792	210.806	202.922	188.311	202.318	-0.401338	0.0377211		265.585	201.089	0.757156	-0.401338
PC O-18:1/16:1	10.0052	13.3405	8.59471	7.98026	7.50879	7.38329	6.15715	6.96209	-0.511126	0.0526413		9.98017	7.00283	0.701675	-0.511126
PC O-18:1/16:2	0.412442	0.558798	0.434485	0.414865	0.338039	0.312257	0.31279	0.367909	-0.451901	0.0167996		0.455147	0.332749	0.731079	-0.451901
PC O-18:1/17:0	0.0140114	0.0338485	0.0260766	0.0191252	0.014	0.0183465	0.0129463	0.0151902	-0.621658	0.117848		0.0232654	0.0151208	0.649924	-0.621658
PC O-18:1/17:1	0.0237139	0.0435851	0.0292111	0.0266629	0.0171751	0.0184259	0.0227166	0.00917296	-0.867928	0.0376461		0.0307932	0.0168726	0.547933	-0.867928
PC O-18:1/18:0	3.11599	4.55584	2.73665	2.86966	2.47615	2.69687	2.35561	2.36587	-0.424354	0.094853		3.31953	2.47363	0.745172	-0.424354
PC O-18:1/18:1	43.6914	55.3502	38.452	36.5622	32.7457	30.477	28.1646	30.4007	-0.515178	0.0233809		43.5139	30.447	0.699707	-0.515178
PC O-18:1/18:2	249.625	337.208	224.927	217.592	181.907	174.565	156.88	173.693	-0.58326	0.0223159		257.338	171.761	0.667454	-0.58326
PC O-18:1/18:3	2.38876	3.16494	1.9333	1.84564	1.34898	1.74271	1.42459	1.56351	-0.618264	0.0411721		2.33316	1.51995	0.651454	-0.618264
PC O-18:1/20:1	3.74084	5.3474	3.69812	3.91957	2.7937	2.62322	2.19583	2.9359	-0.663302	0.0110371		4.17648	2.63716	0.631431	-0.663302
PC O-18:1/20:2	7.05478	9.9021	6.59588	7.11154	5.71455	5.47444	5.26371	5.95317	-0.452683	0.0362731		7.66607	5.60147	0.730683	-0.452683
PC O-18:1/20:3	23.8161	33.7959	22.2863	20.699	18.6234	17.0659	14.6706	17.0153	-0.578302	0.0349927		25.1493	16.8438	0.669752	-0.578302
PC O-18:1/20:4	129.594	173.205	115.991	110.843	92.6007	90.255	80.0726	87.8108	-0.594595	0.0210827		132.408	87.6848	0.66223	-0.594595
PC O-18:1/20:5	13.909	19.0098	12.9226	13.3748	8.53895	9.09562	7.76826	8.72047	-0.795235	0.00484638		14.804	8.53083	0.576249	-0.795235
PC O-18:1/22:4	10.6574	15.3293	9.99177	8.26742	7.73128	8.24264	6.25642	8.26701	-0.53686	0.0727004		11.0615	7.62434	0.68927	-0.53686
PC O-18:1/22:5	11.0948	14.9387	9.36869	9.72328	7.74686	7.00016	5.98619	7.23358	-0.690227	0.0178615		11.2814	6.9917	0.619756	-0.690227
PC O-18:1/22:6	7.5708	13.9059	9.27359	6.8877	9.37508	5.97462	5.58817	7.0127	-0.429312	0.225937		9.4095	6.98764	0.742616	-0.429312
PC O-18:1/24:4	8.75237	10.1355	8.02293	6.30516	5.83803	6.57971	5.43618	6.39135	-0.454173	0.0368853		8.30399	6.06132	0.729928	-0.454173
PC O-18:2/14:0	4.76551	5.9656	3.72322	3.87707	3.26738	3.11734	3.03568	3.53051	-0.501264	0.043162		4.58285	3.23773	0.706488	-0.501264
PC O-18:2/15:0	2.05828	3.76288	1.90591	2.51239	1.35914	1.53222	1.38336	1.33111	-0.86914	0.0339652		2.55986	1.40146	0.547473	-0.86914
PC O-18:2/16:0	82.5509	105.601	74.7642	69.786	60.3943	60.8192	56.174	59.006	-0.493041	0.023623		83.1755	59.0984	0.710526	-0.493041
PC O-18:2/16:1	3.86266	5.43218	3.67673	3.50646	2.52249	2.66122	2.47104	2.70012	-0.670234	0.0140539		4.11951	2.58872	0.628405	-0.670234
PC O-18:2/18:0	2.21027	2.62417	2.2484	1.81799	1.9014	1.56268	1.74329	1.51756	-0.404421	0.0269315		2.22521	1.68123	0.75554	-0.404421
PC O-18:2/18:1	12.7112	17.1925	12.0571	11.2072	9.56809	9.49709	8.21622	9.41219	-0.53503	0.0240888		13.292	9.1734	0.690144	-0.53503
PC O-18:2/18:2	125.824	173.535	112.416	106.149	91.5621	88.9091	81.4186	86.9181	-0.570308	0.0334797		129.481	87.202	0.673473	-0.570308
PC O-18:2/18:3	1.3827	2.4879	1.54051	1.57796	1.00412	0.852188	1.04267	1.37078	-0.710946	0.0472805		1.74727	1.06744	0.610919	-0.710946
PC O-18:2/20:2	2.48108	3.48853	2.67102	2.12287	1.79676	1.81738	2.05819	1.84148	-0.518531	0.0332944		2.69087	1.87845	0.698082	-0.518531
PC O-18:2/20:3	6.45681	7.06969	5.47607	6.03054	5.00957	4.68964	4.26689	4.71045	-0.42261	0.00511022		6.25828	4.66914	0.746074	-0.42261
PC O-18:2/20:4	42.9034	59.3379	41.092	36.7991	30.0777	28.5071	24.697	28.5665	-0.687514	0.0150802		45.0331	27.9621	0.620923	-0.687514
PC O-18:2/20:5	5.7424	8.84978	5.51211	5.59204	4.01199	3.74152	3.71341	4.11255	-0.721916	0.021129		6.42408	3.89487	0.606292	-0.721916
PC O-18:2/22:4	6.51669	9.97283	5.86174	6.42928	4.89922	6.39461	4.52096	5.50137	-0.433146	0.117762		7.19513	5.32904	0.740645	-0.433146
PE 14:0_18:0	0.476853	0.474642	0.358844	0.293409	0.287355	0.349117	0.251572	0.27404	-0.464733	0.0684674		0.400937	0.290521	0.724605	-0.464733
PE 16:0_16:0	2.49504	3.06509	2.36735	1.8115	1.74509	1.86159	1.59757	1.80703	-0.474093	0.0412989		2.43474	1.75282	0.719919	-0.474093
PE 16:0_18:0	9.95414	12.8865	9.48736	8.74084	8.72492	8.7972	7.92811	8.1658	-0.288895	0.0927079		10.2672	8.40401	0.818529	-0.288895
PE 16:0_18:1	11.0181	13.6114	9.87569	9.70188	9.06388	8.40141	8.47317	8.79399	-0.347993	0.0412286		11.0518	8.68311	0.785676	-0.347993
PE 16:0_18:2	20.4336	25.0477	17.3654	16.8462	16.1187	15.6447	15.3052	15.7852	-0.342451	0.067524		19.9232	15.7134	0.7887	-0.342451
PE 16:0_20:1	2.39749	3.44319	2.25234	2.02559	1.94708	1.96074	1.60977	1.7923	-0.46909	0.0736892		2.52965	1.82747	0.72242	-0.46909
PE 16:0_20:2	4.57036	6.39678	4.27716	3.88293	3.66794	3.66227	3.31263	3.44325	-0.441357	0.0665599		4.78181	3.52152	0.736442	-0.441357
PE 16:0_20:3	1.80954	2.5722	1.60226	1.52995	1.59524	1.3788	1.27048	1.39051	-0.415148	0.107208		1.87849	1.40876	0.749942	-0.415148
PE 16:0_20:4	12.8116	16.929	11.0408	10.9113	10.0695	9.52211	9.04423	10.0871	-0.416772	0.0633158		12.9232	9.68074	0.749099	-0.416772
PE 16:0_20:5	0.393021	0.451028	0.342818	0.372058	0.275869	0.242776	0.222099	0.21563	-0.704905	0.0013017		0.389731	0.239094	0.613483	-0.704905
PE 16:0_22:4	9.54539	14.413	9.10363	8.32583	7.43946	7.95478	6.9327	7.20941	-0.486716	0.077942		10.347	7.38409	0.713648	-0.486716
PE 16:0_22:5	14.0932	17.5564	11.5482	12.1202	10.8401	9.49001	8.93598	9.33445	-0.519128	0.025717		13.8295	9.65014	0.697793	-0.519128
PE 16:1_18:0	1.62153	2.07394	1.63429	1.4869	1.30877	1.33696	1.2381	1.25165	-0.408566	0.0177387		1.70417	1.28387	0.753372	-0.408566
PE 16:1_18:1	2.33509	3.07069	2.09601	2.03097	2.16805	2.15749	1.97823	2.08453	-0.184515	0.282341		2.38319	2.09708	0.879945	-0.184515
PE 16:1_20:2	0.284319	0.398854	0.285577	0.284278	0.181962	0.282101	0.191407	0.258984	-0.454436	0.0662257		0.313257	0.228613	0.729795	-0.454436
PE 16:1_20:4	1.05903	1.31586	1.0387	0.984812	0.918091	0.824674	0.713607	0.774122	-0.445225	0.0142428		1.0996	0.807624	0.73447	-0.445225
PE 16:1_22:4	0.366046	0.465053	0.284325	0.365116	0.366696	0.254014	0.204619	0.288867	-0.41012	0.118478		0.370135	0.278549	0.752561	-0.41012
PE 17:0_17:1	0.231808	0.268512	0.200357	0.184617	0.189173	0.166445	0.182078	0.159677	-0.344226	0.0548641		0.221324	0.174343	0.78773	-0.344226
PE 17:0_20:4	1.49563	1.98802	1.68847	1.03882	1.47635	1.16187	0.761674	0.889883	-0.533909	0.107902		1.55274	1.07244	0.690681	-0.533909
PE 17:1_17:1	0.205782	0.315734	0.163908	0.229136	0.233658	0.189932	0.17	0.22057	-0.167765	0.50171		0.22864	0.20354	0.89022	-0.167765
PE 17:1_19:1	0.346079	0.279145	0.307792	0.21949	0.295449	0.301652	0.223659	0.241984	-0.11698	0.521489		0.288127	0.265686	0.922116	-0.11698
PE 18:0_18:0	0.154972	0.202915	0.113728	0.105503	0.106186	0.119622	0.105436	0.119293	-0.357221	0.212496		0.14428	0.112634	0.780667	-0.357221
PE 18:0_18:1	27.8303	35.7941	25.1781	23.1398	22.9749	24.2135	21.8589	24.1091	-0.265029	0.147946		27.9856	23.2891	0.832182	-0.265029
PE 18:0_18:2	135.646	167.407	121.147	112.744	110.705	108.447	100.687	109.359	-0.323128	0.0699525		134.236	107.299	0.799335	-0.323128
PE 18:0_18:3	0.552544	0.584434	0.479997	0.428319	0.374825	0.428981	0.35616	0.422963	-0.369712	0.0265258		0.511323	0.395732	0.773937	-0.369712
PE 18:0_20:2	3.79832	2.8482	1.99762	3.30659	1.63533	1.52217	1.54245	1.48483	-0.950305	0.00948239		2.98768	1.54619	0.517523	-0.950305
PE 18:0_20:3	17.2139	22.7166	16.0602	14.95	14.6743	13.5633	13.1252	15.1689	-0.327553	0.0905391		17.7352	14.1329	0.796887	-0.327553
PE 18:0_20:4	191.918	248.48	168.335	156.671	144.106	138.724	126.171	140.811	-0.477283	0.0409944		191.351	137.453	0.718329	-0.477283
PE 18:0_20:5	1.45633	1.70198	1.30778	1.25468	0.879015	0.721885	0.625561	0.683518	-0.975201	0.000832677		1.43019	0.727495	0.508669	-0.975201
PE 18:0_22:4	15.2224	19.6982	13.4899	11.5951	13.5625	11.8772	11.8566	11.6195	-0.294797	0.172194		15.0014	12.229	0.815187	-0.294797
PE 18:0_22:5	5.71564	6.75812	5.43851	4.66593	4.6349	3.93045	4.04725	4.6643	-0.386086	0.0311765		5.64455	4.31922	0.765203	-0.386086
PE 18:0_22:6	7.52782	8.56839	6.52353	5.80466	5.34512	5.18694	4.78907	5.39857	-0.456127	0.0206165		7.1061	5.17993	0.728941	-0.456127
PE 18:1_18:1	6.70633	8.32919	5.82198	5.61767	5.61815	5.21715	4.97641	5.52835	-0.311076	0.0894717		6.61879	5.33502	0.806041	-0.311076
PE 18:1_18:2	13.0474	15.9392	11.2027	11.2701	10.6316	10.2331	9.41121	10.4141	-0.33876	0.0564323		12.8649	10.1725	0.790721	-0.33876
PE 18:1_20:1	1.65337	1.23064	0.823989	1.45845	0.653722	0.669232	0.702655	0.634962	-0.957437	0.0127627		1.29161	0.665143	0.514971	-0.957437
PE 18:1_20:2	2.59023	3.53208	2.26501	2.06092	2.16163	2.00678	1.8991	2.01763	-0.369915	0.123516		2.61206	2.02128	0.773828	-0.369915
PE 18:1_20:3	3.63186	4.71422	3.36008	3.07002	2.85312	3.03003	2.70896	2.99762	-0.350426	0.0726224		3.69405	2.89743	0.784352	-0.350426
PE 18:1_20:4	5.70159	7.29351	4.9222	4.61752	4.33148	3.59007	3.21299	3.58945	-0.613987	0.0228574		5.63371	3.681	0.653388	-0.613987
PE 18:1_22:4	2.26572	3.73514	2.31735	2.12272	2.01674	2.04862	1.64591	2.06972	-0.424225	0.13935		2.61023	1.94525	0.745239	-0.424225
PE 18:1_22:5	5.44955	7.27841	5.05753	4.71529	4.33537	4.4052	3.87778	4.5207	-0.392688	0.062915		5.6252	4.28476	0.761709	-0.392688
PE 18:2_18:2	7.97821	10.5721	6.88733	6.8772	6.50024	6.15396	5.77048	6.08495	-0.398848	0.0691879		8.07871	6.12741	0.758464	-0.398848
PE 18:2_20:1	2.83206	4.31185	2.63282	2.59978	2.42215	2.30426	2.11126	2.33875	-0.431601	0.10176		3.09413	2.2941	0.741438	-0.431601
PE 18:2_20:2	8.17393	10.393	7.16962	7.01925	5.76117	5.70531	5.21287	5.40945	-0.568435	0.0148348		8.18895	5.5222	0.674348	-0.568435
PE 18:2_20:3	0.843147	1.79886	0.765505	0.783181	0.67382	0.626153	0.486464	0.48879	-0.881178	0.109999		1.04767	0.568807	0.542924	-0.881178
PE 18:2_20:4	5.06737	7.32144	10.2074	5.18778	3.93702	9.07488	3.40175	3.91468	-0.450762	0.340112		6.946	5.08208	0.731656	-0.450762
PE 18:2_22:4	2.54366	4.19427	2.22804	2.32668	1.98492	2.04742	1.69727	2.06296	-0.535213	0.111694		2.82316	1.94814	0.690057	-0.535213
PE 20:1_20:4	0.974607	1.55717	1.03964	1.0757	0.793396	0.798008	0.748947	0.855391	-0.540185	0.0363728		1.16178	0.798936	0.687683	-0.540185
PE 20:2_20:2	0.481193	0.533893	0.429499	0.409536	0.391716	0.322927	0.336046	0.286399	-0.471641	0.010723		0.46353	0.334272	0.721144	-0.471641
PE 20:2_20:4	1.56486	2.26088	1.47291	1.34677	1.01135	1.13302	1.02159	1.12298	-0.631739	0.0295028		1.66136	1.07224	0.645398	-0.631739
PE O-16:0/16:0	5.07455	5.64211	4.53643	4.36438	5.22526	4.48901	4.61169	4.61137	-0.0509061	0.627968		4.90437	4.73433	0.96533	-0.0509061
PE O-16:0/16:1	1.20076	1.47887	1.10896	1.15902	1.1637	1.1066	1.05393	1.11882	-0.155181	0.192056		1.2369	1.11076	0.898019	-0.155181
PE O-16:0/18:1	19.1732	22.293	16.7687	16.4384	16.8127	16.6914	15.8691	17.0074	-0.169831	0.182675		18.6683	16.5952	0.888947	-0.169831
PE O-16:0/18:2	48.9397	61.9902	44.7869	41.8572	43.2616	42.4312	38.2312	42.5177	-0.247376	0.140702		49.3935	41.6104	0.842427	-0.247376
PE O-16:0/20:1	0.504189	0.548372	0.439943	0.405283	0.386152	0.431838	0.412236	0.416437	-0.204773	0.109395		0.474447	0.411666	0.867675	-0.204773
PE O-16:0/20:2	2.28169	2.81761	2.13523	1.81473	2.26018	1.88664	1.78314	2.13676	-0.165818	0.338741		2.26232	2.01668	0.891423	-0.165818
PE O-16:0/20:3	4.46678	5.77643	4.11367	3.55997	3.32675	3.64322	3.26555	4.03319	-0.328462	0.119605		4.47921	3.56718	0.796385	-0.328462
PE O-16:0/20:4	24.1425	28.4094	21.8157	19.9781	20.0278	19.5418	18.0846	19.1151	-0.297427	0.0566737		23.5864	19.1923	0.813702	-0.297427
PE O-16:0/20:5	5.78888	6.06553	4.0539	5.21692	4.13901	4.5448	4.36531	4.24768	-0.288462	0.0795941		5.28131	4.3242	0.818775	-0.288462
PE O-16:0/22:2	0.786152	0.651043	0.506106	0.65149	0.424461	0.579464	0.446585	0.462639	-0.439669	0.0435353		0.648698	0.478287	0.737304	-0.439669
PE O-16:0/22:4	14.5413	18.423	13.2492	12.6921	12.417	11.6703	11.5585	12.597	-0.288091	0.0895451		14.7264	12.0607	0.818985	-0.288091
PE O-16:0/22:5	5.09227	5.36624	4.93534	3.81862	3.16725	2.23967	2.22172	4.74458	-0.634822	0.0464571		4.80312	3.0933	0.64402	-0.634822
PE O-16:0/22:6	0.691747	0.892097	0.601488	0.652428	0.690028	0.702214	0.5474	0.863135	-0.0178956	0.926273		0.70944	0.700694	0.987672	-0.0178956
PE O-16:0/24:4	2.91827	4.28957	3.03626	2.9729	2.56136	2.55317	2.40917	3.01565	-0.326609	0.108035		3.30425	2.63484	0.797409	-0.326609
PE O-16:1/16:0	13.6083	14.908	12.8105	12.9332	13.9372	13.627	13.0633	13.9099	0.00735685	0.898621		13.565	13.6343	1.00511	0.00735685
PE O-16:1/16:1	7.30512	6.67365	5.996	5.46262	6.17145	5.54485	6.09126	6.14719	-0.0866389	0.419477		6.35935	5.98869	0.941714	-0.0866389
PE O-16:1/17:1	0.248411	0.384335	0.219602	0.260658	0.258283	0.221538	0.268073	0.333448	-0.0416385	0.860685		0.278252	0.270335	0.971551	-0.0416385
PE O-16:1/18:1	90.2657	113.827	83.4191	77.4434	85.6363	83.7161	78.7131	84.1844	-0.135451	0.352452		91.2388	83.0625	0.910385	-0.135451
PE O-16:1/18:2	361.488	447.576	322.847	313.54	325.118	321.444	301.444	328.048	-0.17983	0.222726		361.363	319.014	0.882807	-0.17983
PE O-16:1/18:3	3.68909	4.78015	3.37411	3.35753	3.35149	3.66164	3.29088	3.53116	-0.135814	0.361801		3.80022	3.45879	0.910156	-0.135814
PE O-16:1/19:1	0.0501356	0.0666159	0.0496869	0.0394752	0.0644142	0.053051	0.0680706	0.0622009	0.266768	0.156758		0.0514784	0.0619342	1.20311	0.266768
PE O-16:1/19:2	0.110844	0.143405	0.138245	0.108732	0.085317	0.109109	0.100406	0.10403	-0.329572	0.0487948		0.125307	0.0997155	0.795773	-0.329572
PE O-16:1/20:1	1.31571	1.57869	1.18939	1.16579	1.30992	1.26652	1.19825	1.36833	-0.0295862	0.801234		1.31239	1.28576	0.979701	-0.0295862
PE O-16:1/20:2	12.9225	15.2576	11.9148	10.677	12.1406	11.2545	10.7458	11.4063	-0.156668	0.244431		12.693	11.3868	0.897095	-0.156668
PE O-16:1/20:3	33.8053	40.7999	30.3735	28.7977	29.492	29.6134	27.6277	29.1178	-0.207554	0.148583		33.4441	28.9627	0.866004	-0.207554
PE O-16:1/20:4	499.814	613.479	443.8	423.709	437.688	432.977	405.076	438.66	-0.20838	0.175118		495.201	428.6	0.865509	-0.20838
PE O-16:1/20:5	18.8531	23.3634	16.9916	16.7271	8.95714	8.29684	7.43409	8.5307	-1.19277	0.000490812		18.9838	8.30469	0.437462	-1.19277
PE O-16:1/22:1	0.373043	0.743279	0.602427	0.28768	0.385291	0.461656	0.482935	0.334458	-0.26968	0.466155		0.501607	0.416085	0.829504	-0.26968
PE O-16:1/22:2	0.938074	1.08394	0.801551	0.692054	0.695722	0.617844	0.782121	0.940142	-0.211688	0.315086		0.878905	0.758957	0.863526	-0.211688
PE O-16:1/22:4	65.5613	75.598	59.3105	54.3352	56.2839	55.9931	51.6074	59.0692	-0.19265	0.150667		63.7013	55.7384	0.874997	-0.19265
PE O-16:1/22:5	11.1885	15.9801	10.1967	9.20828	10.313	9.32247	8.8465	9.95665	-0.276955	0.233728		11.6434	9.60965	0.825331	-0.276955
PE O-16:1/22:6	44.5816	59.1842	43.8681	42.8663	48.4558	49.1594	46.1444	50.9236	0.0313359	0.802186		47.625	48.6708	1.02196	0.0313359
PE O-16:1/24:4	9.3135	14.3897	9.37013	8.27994	8.86208	9.43157	7.79996	9.14982	-0.230647	0.323102		10.3383	8.81086	0.852253	-0.230647
PE O-16:1/24:5	1.72958	2.99839	1.67296	2.09259	1.48644	1.75373	1.16438	2.02096	-0.402552	0.197537		2.12338	1.60638	0.756519	-0.402552
PE O-16:2/18:0	0.453733	0.559208	0.382143	0.462081	0.428666	0.406462	0.263055	0.279293	-0.431075	0.0761462		0.464291	0.344369	0.741709	-0.431075
PE O-16:2/18:2	0.94209	1.22357	0.858472	0.848243	0.790561	0.903369	0.716257	0.717181	-0.30827	0.106583		0.968094	0.781842	0.80761	-0.30827
PE O-16:2/20:4	1.9044	2.21956	1.83001	1.45895	1.73832	1.74406	1.69934	1.48433	-0.15321	0.308645		1.85323	1.66651	0.899248	-0.15321
PE O-17:0/18:2	2.77783	4.51873	3.07723	2.83223	2.8584	2.52762	2.67792	3.3021	-0.216466	0.339985		3.30151	2.84151	0.860671	-0.216466
PE O-17:0/20:2	1.58096	1.95659	1.27847	1.23276	1.38657	1.32687	1.43002	1.5525	-0.0867052	0.629831		1.5122	1.42399	0.941671	-0.0867052
PE O-17:0/20:3	3.23006	4.37324	2.90582	2.87665	3.01072	2.95356	3.06982	2.96218	-0.158113	0.362488		3.34644	2.99907	0.896196	-0.158113
PE O-17:0/20:5	0.748828	0.876388	0.464179	0.671582	0.424815	0.429836	0.335835	0.406605	-0.789732	0.0171026		0.690244	0.399273	0.578451	-0.789732
PE O-17:0/22:5	3.21261	4.04915	2.85626	2.7437	1.92652	2.88355	2.44358	1.84418	-0.499489	0.0489638		3.21543	2.27446	0.707357	-0.499489
PE O-17:1/16:1	0.126599	0.159345	0.084614	0.0994443	0.117334	0.0814562	0.118991	0.117748	-0.109898	0.662949		0.117501	0.108882	0.926653	-0.109898
PE O-17:1/18:1	0.404957	0.683626	0.460299	0.433053	0.492445	0.446893	0.440422	0.558676	-0.0320165	0.880474		0.495484	0.484609	0.978052	-0.0320165
PE O-17:1/18:2	10.8876	14.051	10.1822	9.97165	10.8313	10.5988	8.92109	10.7807	-0.132629	0.382459		11.2731	10.283	0.912168	-0.132629
PE O-17:1/20:2	0.71518	0.950761	0.673734	0.775149	0.54646	0.887658	0.721492	0.722295	-0.114132	0.546054		0.778706	0.719476	0.923938	-0.114132
PE O-17:1/20:4	15.424	18.9219	14.1733	13.5493	14.4567	14.0482	12.7395	13.6043	-0.178404	0.200462		15.5171	13.7122	0.88368	-0.178404
PE O-17:1/22:4	3.85556	4.01191	2.82473	3.01979	3.80325	3.02065	3.35075	3.28956	-0.0263084	0.86062		3.428	3.36605	0.98193	-0.0263084
PE O-17:2/16:0	0.653776	0.601222	0.422512	0.414091	0.485775	0.423281	0.480956	0.438834	-0.193674	0.339235		0.5229	0.457212	0.874376	-0.193674
PE O-17:2/18:0	0.0543033	0.0487649	0.0526458	0.0305168	0.0344169	0.0380894	0.0394519	0.0551442	-0.156359	0.527715		0.0465577	0.0417756	0.897287	-0.156359
PE O-17:2/18:1	0.176326	0.342141	0.194682	0.149698	0.193076	0.171063	0.128405	0.13807	-0.452348	0.250528		0.215712	0.157654	0.730853	-0.452348
PE O-17:2/20:3	0.701089	1.14184	0.710273	0.534326	0.465491	0.493225	0.350306	0.5917	-0.699905	0.0766517		0.771882	0.475181	0.615613	-0.699905
PE O-18:0/14:0	1.50962	1.85834	1.44211	1.33594	1.53548	1.27912	1.27003	1.25554	-0.202764	0.176208		1.5365	1.33504	0.868884	-0.202764
PE O-18:0/16:0	12.9788	18.2708	13.0037	11.5347	12.5992	12.6214	11.3412	12.0575	-0.198426	0.280668		13.947	12.1548	0.871501	-0.198426
PE O-18:0/16:1	3.69789	4.88703	3.48993	2.97201	3.07027	3.04075	2.69971	2.77221	-0.377461	0.0823371		3.76171	2.89573	0.769791	-0.377461
PE O-18:0/18:1	22.6842	28.5025	20.5872	20.0125	21.2244	20.1134	18.2269	19.802	-0.209747	0.177964		22.9466	19.8417	0.864689	-0.209747
PE O-18:0/18:2	82.8925	105.296	74.6964	70.2363	72.153	72.0629	67.3199	70.5322	-0.240004	0.156148		83.2803	70.517	0.846743	-0.240004
PE O-18:0/18:3	0.984666	1.54404	1.01	0.817701	0.923363	1.04229	0.731671	0.71891	-0.350732	0.229905		1.0891	0.854058	0.784186	-0.350732
PE O-18:0/20:1	1.51269	1.76657	1.67998	1.25189	1.44509	1.18286	1.41968	1.35775	-0.20046	0.165979		1.55278	1.35135	0.870273	-0.20046
PE O-18:0/20:2	6.68643	9.45308	6.52125	6.93895	6.39266	5.34076	5.60042	5.96228	-0.345493	0.0731716		7.39993	5.82403	0.787039	-0.345493
PE O-18:0/20:3	13.5676	16.4012	12.1905	11.8128	11.7638	11.8771	10.3211	10.9186	-0.266122	0.0850638		13.493	11.2201	0.831552	-0.266122
PE O-18:0/20:4	54.982	69.7315	50.1194	47.3299	46.756	46.9997	42.9469	46.0747	-0.28153	0.100398		55.5407	45.6943	0.822718	-0.28153
PE O-18:0/20:5	6.21461	8.36665	5.26924	4.79044	4.82116	3.56655	3.67437	4.69386	-0.556385	0.0614666		6.16023	4.18898	0.680004	-0.556385
PE O-18:0/22:2	0.661578	0.953664	0.634231	0.422065	0.394381	0.326097	0.988173	0.5416	-0.247585	0.589081		0.667884	0.562563	0.842305	-0.247585
PE O-18:0/22:4	17.2586	22.8993	15.224	15.0411	15.6681	15.6385	14.1956	15.5886	-0.205092	0.258552		17.6057	15.2727	0.867484	-0.205092
PE O-18:0/22:6	1.41801	2.26236	1.27549	1.95976	1.6332	1.69697	1.52313	1.41613	-0.141524	0.524448		1.72891	1.56736	0.906561	-0.141524
PE O-18:0/24:4	6.1365	8.34171	5.93217	5.28938	5.34259	5.63444	5.55634	5.26206	-0.237729	0.195238		6.42494	5.44886	0.848079	-0.237729
PE O-18:1/14:0	0.552675	0.648345	0.511549	0.539398	0.504807	0.445809	0.486992	0.57993	-0.15859	0.201482		0.562992	0.504385	0.8959	-0.15859
PE O-18:1/16:0	20.0105	24.2187	17.8666	17.5625	18.3649	18.1352	16.7781	18.4837	-0.150607	0.259233		19.9146	17.9405	0.900872	-0.150607
PE O-18:1/16:1	4.24581	5.45015	3.93636	3.69844	3.48477	3.80493	3.37223	3.91502	-0.249646	0.143877		4.33269	3.64424	0.841103	-0.249646
PE O-18:1/17:1	0.0388749	0.0795101	0.0402994	0.0542299	0.0583416	0.0427178	0.0412905	0.0649303	-0.0386906	0.902991		0.0532286	0.05182	0.973538	-0.0386906
PE O-18:1/18:1	61.0696	74.6972	54.4595	53.0366	57.2293	55.7483	53.0544	54.9592	-0.138527	0.310083		60.8157	55.2478	0.908446	-0.138527
PE O-18:1/18:2	373.242	456.505	338.145	323.226	338.448	334.135	311.733	335.087	-0.176509	0.20803		372.78	329.851	0.884841	-0.176509
PE O-18:1/18:3	2.99749	3.89968	2.44157	2.76963	2.58044	2.67467	2.43075	2.62599	-0.231701	0.206121		3.02709	2.57796	0.85163	-0.231701
PE O-18:1/19:1	0.252439	0.225922	0.228034	0.155077	0.300273	0.299272	0.244244	0.3175	0.430851	0.0293257		0.215368	0.290322	1.34803	0.430851
PE O-18:1/20:1	3.94371	4.46035	3.17659	3.45485	3.15262	3.05523	2.85502	3.69367	-0.237136	0.139471		3.75888	3.18914	0.848428	-0.237136
PE O-18:1/20:2	17.6382	20.483	15.51	15.1516	16.6784	16.3083	15.1742	16.4188	-0.0909671	0.439634		17.1957	16.1449	0.938893	-0.0909671
PE O-18:1/20:3	48.2485	57.4553	43.222	40.6825	40.8208	41.0286	38.45	41.3379	-0.230262	0.112269		47.4021	40.4093	0.85248	-0.230262
PE O-18:1/20:4	516.134	651.309	484.068	449.44	473.098	467.611	437.235	465.205	-0.18887	0.201155		525.238	460.787	0.877293	-0.18887
PE O-18:1/20:5	10.5224	13.7073	8.74265	8.99088	5.67744	5.10784	5.46958	5.20515	-0.967475	0.00428473		10.4908	5.365	0.5114	-0.967475
PE O-18:1/22:2	3.00906	4.02846	3.00346	2.5516	2.55663	1.51783	2.46237	2.72367	-0.443412	0.090698		3.14814	2.31512	0.735393	-0.443412
PE O-18:1/22:4	50.0131	55.3728	41.2033	40.7407	40.0705	44.4923	38.2452	40.4106	-0.198776	0.163171		46.8325	40.8046	0.87129	-0.198776
PE O-18:1/22:5	19.0378	22.8809	17.0687	17.2817	16.4225	15.0005	15.2624	14.9442	-0.307475	0.0388247		19.0673	15.4074	0.808055	-0.307475
PE O-18:1/22:6	63.6308	83.1996	53.1338	52.7358	52.8678	55.6317	51.728	54.2048	-0.236903	0.231384		63.175	53.6081	0.848565	-0.236903
PE O-18:1/24:4	12.3731	15.4615	10.6878	10.4265	11.2492	11.5533	10.4862	11.0517	-0.142655	0.366465		12.2372	11.0851	0.905851	-0.142655
PE O-18:2/14:0	0.820896	0.616679	0.572543	0.551565	0.507912	0.660263	0.597581	0.627316	-0.0982282	0.568101		0.640421	0.598268	0.93418	-0.0982282
PE O-18:2/15:0	0.159711	0.246181	0.162168	0.191506	0.183569	0.155303	0.180087	0.206593	-0.0660963	0.720608		0.189891	0.181388	0.955219	-0.0660963
PE O-18:2/16:0	29.6211	37.1113	27.1018	25.2226	28.2233	27.1639	24.6184	26.7931	-0.156756	0.30245		29.7642	26.6997	0.89704	-0.156756
PE O-18:2/16:1	1.36479	1.93948	1.58955	1.23672	1.24459	1.16655	1.168	1.4941	-0.273107	0.176013		1.53263	1.26831	0.827536	-0.273107
PE O-18:2/17:1	0.133684	0.111314	0.0645321	0.110755	0.0977306	0.0901026	0.111643	0.0828787	-0.136456	0.569834		0.105071	0.0955887	0.909751	-0.136456
PE O-18:2/18:1	28.6347	35.6865	26.7132	25.2922	25.3401	26.4487	23.7047	25.2427	-0.207599	0.151688		29.0817	25.1841	0.865977	-0.207599
PE O-18:2/18:2	124.605	153.953	110.871	107.095	110.6	107.654	100.481	108.164	-0.217969	0.159765		124.131	106.725	0.859775	-0.217969
PE O-18:2/18:3	1.99606	2.91926	1.66037	2.11764	1.40002	2.45729	1.60501	1.91048	-0.237696	0.384806		2.17333	1.8432	0.848098	-0.237696
PE O-18:2/20:2	5.34007	7.92869	5.16989	4.88956	5.38509	4.81145	4.64109	5.02989	-0.231664	0.276618		5.83205	4.96688	0.851652	-0.231664
PE O-18:2/20:3	24.6518	28.0003	18.8639	16.1939	19.6228	20.6584	17.5618	18.9133	-0.192454	0.359962		21.9275	19.1891	0.875116	-0.192454
PE O-18:2/20:4	168.286	215.927	147.615	140.38	140.533	139.16	129.876	138.714	-0.293987	0.121582		168.052	137.071	0.815645	-0.293987
PE O-18:2/20:5	39.3602	45.3837	30.6569	30.1059	21.339	22.0142	19.5148	20.5069	-0.803401	0.00580174		36.3767	20.8437	0.572997	-0.803401
PE O-18:2/22:4	17.5074	22.1183	15.8416	14.6107	16.345	14.8623	14.7615	14.7828	-0.206039	0.216574		17.5195	15.1879	0.866914	-0.206039
PE O-18:2/22:5	25.5956	35.2862	26.6079	21.2049	21.7614	18.1733	20.2379	22.5515	-0.393901	0.081186		27.1737	20.681	0.761069	-0.393901
PE O-18:2/22:6	22.2355	28.3661	18.9341	18.906	19.477	18.0383	16.7141	17.6803	-0.29854	0.122379		22.1104	17.9774	0.813075	-0.29854
PG 16:0_18:0	0.918277	0.871464	1.00397	0.892474	0.94658	0.954383	0.897329	0.914055	0.0102031	0.845092		0.921546	0.928087	1.0071	0.0102031
PG 16:0_18:1	4.51639	5.73069	3.16166	2.59302	3.85294	2.62967	2.98022	3.46869	-0.307339	0.347635		4.00044	3.23288	0.808131	-0.307339
PG 16:0_18:2	0.669171	2.12496	0.573823	0.500869	0.56342	1.33477	1.86931	1.30654	0.39124	0.546235		0.967206	1.26851	1.31152	0.39124
PG 16:0_20:2	1.44911	1.60678	1.52184	1.18358	0.876694	1.00027	0.926285	1.3193	-0.48286	0.0230565		1.44033	1.03064	0.715558	-0.48286
PG 16:0_20:3	0.417412	0.771965	0.446462	0.460171	0.411761	0.437376	0.359423	0.375432	-0.404081	0.182699		0.524003	0.395998	0.755718	-0.404081
PG 16:0_20:4	0.457358	0.862467	0.451121	0.554383	0.46884	0.530388	0.377806	0.476384	-0.327247	0.290069		0.581332	0.463355	0.797056	-0.327247
PG 16:1_22:5	0.28149	0.249772	0.225307	0.193472	0.264489	0.200236	0.182263	0.233506	-0.109677	0.529457		0.23751	0.220123	0.926796	-0.109677
PG 18:0_18:1	6.36645	2.74379	5.33484	5.05841	4.77538	4.30202	3.34176	3.15441	-0.324633	0.295113		4.87587	3.89339	0.798502	-0.324633
PG 18:0_18:2	3.82514	4.29263	3.92824	3.33515	2.40782	2.7227	2.61069	3.42497	-0.462029	0.0119808		3.84529	2.79155	0.725965	-0.462029
PG 18:0_20:2	1.28457	1.19123	0.752532	0.566435	0.525551	0.978986	0.719514	1.04044	-0.217153	0.550272		0.948692	0.816123	0.860261	-0.217153
PG 18:0_20:3	1.15187	1.47346	1.13116	1.00667	0.651416	0.939116	0.769519	0.971609	-0.515678	0.0283591		1.19079	0.832915	0.699464	-0.515678
PG 18:0_20:4	1.01163	0.990101	0.949395	0.842861	0.9193	0.711244	0.634564	0.859261	-0.28015	0.0685066		0.948497	0.781092	0.823505	-0.28015
PG 18:1_18:1	0.627113	0.711474	0.664694	0.557642	0.506361	0.530857	0.565693	0.687595	-0.160997	0.238828		0.640231	0.572627	0.894406	-0.160997
PG 18:1_18:2	1.95353	2.45719	1.94426	1.79551	2.2104	2.16792	2.05513	2.16989	0.0780101	0.474074		2.03762	2.15084	1.05556	0.0780101
PG 18:1_20:2	0.386674	0.692415	0.455449	0.443109	0.287443	0.471009	0.364584	0.460266	-0.320848	0.265842		0.494412	0.395825	0.800599	-0.320848
PG 18:1_20:3	0.302094	0.418022	0.308314	0.260166	0.357146	0.314248	0.326971	0.319782	0.0327112	0.839946		0.322149	0.329537	1.02293	0.0327112
PG 18:2_18:2	0.784425	0.689685	0.702637	0.801486	0.961771	0.851575	0.88111	1.13304	0.361944	0.0220103		0.744558	0.956874	1.28516	0.361944
PG 18:2_20:2	0.457261	0.488572	0.386411	0.347235	0.392483	0.383547	0.314667	0.379783	-0.191727	0.206511		0.41987	0.36762	0.875557	-0.191727
PG 18:2_20:4	1.0106	1.16937	0.691458	0.660581	1.37889	1.02059	0.939782	1.05507	0.315155	0.219109		0.883002	1.09858	1.24415	0.315155
PG 18:2_22:4	0.389363	1.12588	0.323027	0.340615	0.542371	0.630869	0.627176	0.741369	0.222252	0.66366		0.544721	0.635446	1.16655	0.222252
PG 18:2_22:5	1.68076	1.76007	1.58541	1.78106	2.19055	2.64208	2.35908	2.69981	0.53911	0.000942691		1.70182	2.47288	1.45308	0.53911
PG 20:3_20:4	0.176652	0.252262	0.213732	0.217712	0.322906	0.353468	0.290905	0.255761	0.507463	0.0131849		0.215089	0.30576	1.42155	0.507463
PG 20:4_20:4	1.50186	2.15203	1.99857	2.03958	3.46325	2.75247	2.81054	3.1695	0.664941	0.00217556		1.92301	3.04894	1.5855	0.664941
PG 22:6_22:6	1.84739	2.11482	1.87607	1.5421	2.52229	3.12445	2.27338	3.10493	0.579018	0.00957245		1.8451	2.75626	1.49383	0.579018
SM 32:1	1.94687	1.94405	1.33918	2.03278	1.9232	1.84871	2.01287	1.7377	0.0506667	0.716494		1.81572	1.88062	1.03574	0.0506667
SM 34:0	65.6708	77.716	65.49	62.4473	66.9348	68.8639	67.1244	70.9112	0.013286	0.863662		67.831	68.4586	1.00925	0.013286
SM 34:1	642.236	720.181	621.637	591.127	660.382	674.404	654.768	683.379	0.0537498	0.421061		643.795	668.233	1.03796	0.0537498
SM 34:2	2.90447	3.35871	3.21551	3.13003	3.70402	3.32685	3.17592	3.4643	0.116706	0.120858		3.15218	3.41777	1.08426	0.116706
SM 36:0	2.50005	3.028	2.17519	2.11734	2.38611	2.40067	2.58688	3.02638	0.0827089	0.592838		2.45515	2.60001	1.059	0.0827089
SM 36:1	15.7554	18.0125	15.2862	14.622	16.2219	17.046	17.2399	18.1039	0.107703	0.188024		15.919	17.1529	1.07751	0.107703
SM 38:1	6.6684	8.23194	6.65891	7.80769	7.10893	7.85307	7.10188	7.68225	0.018509	0.838562		7.34174	7.43653	1.01291	0.018509
SM 40:0	2.23028	2.46966	2.53549	1.99533	2.69794	2.57914	2.7422	2.50094	0.188644	0.0539546		2.30769	2.63006	1.13969	0.188644
SM 40:1	62.3959	72.3389	60.6933	56.8039	63.5496	65.4823	65.5033	64.3484	0.0375523	0.636433		63.058	64.7209	1.02637	0.0375523
SM 40:2	9.53777	10.0023	9.59178	9.08086	9.49229	9.65907	9.53129	10.374	0.0315156	0.47894		9.55318	9.76416	1.02209	0.0315156
SM 42:1	83.5844	96.2475	85.6871	75.8352	83.6978	89.0033	87.4823	87.0536	0.0246512	0.747052		85.3385	86.8092	1.01723	0.0246512
SM 42:2	314.259	378.938	317.758	296.076	325.399	340.295	334.313	332.982	0.0283715	0.734855		326.758	333.247	1.01986	0.0283715
SM 44:2	1.83683	2.38685	2.0956	1.67364	1.79114	2.01676	1.86235	2.10857	-0.0391713	0.765966		1.99823	1.94471	0.973214	-0.0391713
TAG 52:5	3.49473	6.14554	3.6906	3.84367	1.98029	2.35114	1.72709	1.96373	-1.09819	0.0112947		4.29364	2.00556	0.467101	-1.09819
TAG 54:7	7.94252	11.518	8.32105	8.09867	3.47535	3.12896	2.95312	3.19624	-1.49228	0.00052593		8.97006	3.18842	0.355451	-1.49228
TAG 56:10	20.7691	32.6173	21.8119	22.7091	10.5693	10.493	9.55153	10.1013	-1.26585	0.00202416		24.4768	10.1788	0.415853	-1.26585
TAG 56:6	3.44912	4.99326	3.48689	3.30626	2.02467	1.84044	1.65092	1.85815	-1.04689	0.00280954		3.80888	1.84354	0.484012	-1.04689
TAG 56:7	8.53834	14.9899	9.23488	8.77172	5.10348	5.0695	4.7525	4.55723	-1.09213	0.0118991		10.3837	4.87068	0.469069	-1.09213
TAG 56:8	5.7206	8.6241	4.42402	5.47604	1.96854	2.17782	2.08461	1.77198	-1.59907	0.00413293		6.06119	2.00074	0.33009	-1.59907
TAG 58:10	9.2609	14.756	9.56762	9.755	5.64933	5.31414	4.94813	5.34032	-1.02809	0.00576859		10.8349	5.31298	0.490359	-1.02809
TAG 58:11	9.49167	15.2291	10.0514	9.92475	3.97137	4.48486	4.09974	3.80139	-1.45024	0.00203132		11.1742	4.08934	0.365962	-1.45024
TAG 58:12	17.0306	25.8577	15.7321	16.1789	7.89791	8.09082	7.03854	7.15423	-1.30936	0.00362345		18.6998	7.54538	0.4035	-1.30936
TAG 58:7	2.59266	3.89464	2.06358	2.27552	1.86142	1.69362	1.62324	1.82989	-0.627444	0.0608584		2.7066	1.75204	0.647322	-0.627444
TAG 58:8	3.2049	5.52441	3.31894	3.88121	1.64531	1.58826	1.82178	1.9848	-1.17802	0.00637461		3.98236	1.76004	0.441958	-1.17802
TAG 58:9	6.42326	10.8016	6.7823	6.67623	4.00874	4.28114	3.78509	4.11591	-0.922277	0.0137024		7.67085	4.04772	0.527676	-0.922277
TAG 60:10	2.56417	4.24743	3.19473	2.21706	1.95881	1.47918	1.56346	1.80697	-0.844253	0.0256762		3.05585	1.7021	0.556999	-0.844253
TAG 60:11	3.31293	5.25044	3.69098	3.52936	1.80778	1.69576	1.65534	1.99967	-1.1407	0.00297222		3.94593	1.78964	0.45354	-1.1407
TAG 60:12	7.68483	11.198	7.49815	6.55042	4.39225	3.92038	4.31966	4.18141	-0.969827	0.00768197		8.23285	4.20343	0.510567	-0.969827
TAG 60:15	36.3538	53.1709	35.4916	35.0837	14.0167	14.6787	13.2058	13.95	-1.51931	0.00103219		40.025	13.9628	0.348852	-1.51931
TAG 60:9	1.7243	2.72718	1.74549	2.00418	1.25594	1.59638	1.18801	0.896533	-0.732232	0.0250256		2.05029	1.23422	0.601972	-0.732232
TAG 62:15	7.95631	11.3411	8.02305	7.9043	4.38875	4.67966	4.60764	4.10154	-0.98653	0.00222135		8.80619	4.4444	0.50469	-0.98653
