# Supplementary material for: LDL receptor-related protein 5 selectively transports unesterified polyunsaturated fatty acids to intracellular compartments
Source: Nat Commun. 2024 Apr 9;15:3068. doi: 10.1038/s41467-024-47262-z (PMC11004178; doi:10.1038/s41467-024-47262-z)
Supplement: Supplementary file 5 — Supplementary Data 2 [file 41467_2024_47262_MOESM5_ESM.xlsx]

## Sheet: Sheet1
Supplementary Data 2
Lipidomic analysis raw data of WT and LRP5-KO neutrophils from mice on EFA-Free diet
feature	EFA-WT-neutrophil-1	EFA-WT-neutrophil-2	EFA-WT-neutrophil-3	EFA-KO-neutrophil-1	EFA-KO-neutrophil-2	EFA-KO-neutrophil-3
PS 16:1_20:1	2.23005	2.11891	1.55738	1.25647	0	0
PC O-16:0/20:2	5.14118	5.0468	3.60449	1.92879	3.36649	2.2474
PC O-16:1/22:3	7.98135	8.99299	5.72564	4.17478	4.03365	4.69833
PE O-16:0/16:1	5.47179	4.69591	5.02222	3.65532	3.57984	3.5895
PC O-16:0/24:4	0	10.0015	0	0	0	1.86836
PE 18:0_22:5	5.35292	7.7585	3.89337	0	0	3.59577
PC O-18:0/22:4	20.6643	15.7099	0	0	0	7.87758
PC 16:1_22:5	0	6.23214	0	0	0	1.45667
PS 16:0_20:1	5.29745	9.05772	4.7726	4.89693	0	0
PE 16:0_22:5	26.5948	44.5976	0	19.1392	0	0
PE O-18:0/22:5	0	3.11309	1.68303	0	0	1.39096
PA 16:0_18:2	1.53332	3.45282	0	1.44968	0	0
PE 16:0_20:1	0	12.7146	6.29639	6.10252	0	0
PS 16:1_24:4	1.40524	1.28289	0	0	0	0.884904
PE O-18:1/24:4	4.83853	6.82691	3.79842	0	5.27248	0
DAG 16:0_20:2	0.745115	1.12603	0.798754	0	0.910486	0
PI 20:1_20:4	0	2.38129	2.06695	0	1.5569	0
TAG 56:3	3.36157	4.04684	2.62666	0	0	3.51245
DAG 16:0_20:4	0	3.01751	0	1.08424	0	0
PS 18:2_22:3	0	1.47592	1.48676	1.11907	0	0
PI 18:0_22:5	0	2.91713	2.01504	0	1.88133	0
PC 14:0_18:0	3.28027	12.6257	0	2.4354	3.69217	0
PC 14:0_18:1	35.7383	74.7133	26.35	0	33.3039	20.0822
PC 16:0_16:1	70.8114	149.579	55.5041	0	72.8374	44.6393
PC O-18:2/16:1	0.185405	0.182782	0.155254	0.0862617	0.137801	0
PC 16:1_20:3	12.0103	27.3984	0	0	16.8949	0
PG 20:4_20:4	2.24774	1.96121	3.76432	1.10243	1.32504	1.08259
DAG 14:0_18:0	0	0.843731	0.389555	0	0.559845	0
PG 16:0_22:4	0	2.60947	0	0	0	1.18694
PC O-18:0/22:6	0	5.77764	12.6171	0	8.37842	0
PS 16:1_22:3	2.40133	0	2.13611	0	2.10593	0
TAG 54:2	14.1938	0	13.2583	13.1716	0	0
PC 16:1_18:0	15.2584	48.4507	14.4317	12.0695	15.5468	10.1564
TAG 56:4	0	7.92557	5.25295	0	6.39977	0
PC 15:0_17:1	2.60884	5.70493	2.69533	0	3.30427	2.0959
DAG 16:0_22:4	0	0.819941	0.755901	0	0.778977	0
PE O-16:0/20:2	0.791619	1.52208	0.638781	0	0.99248	0.474617
PS 18:0_20:2	10.5325	10.517	0	0	10.586	0
PE 20:3_20:3	0.618995	0.477074	0	0	0	0.555441
PC O-18:1/16:2	0.129076	0.162538	0	0	0.0878304	0.0600325
PC O-18:1/20:2	0	9.70834	0	0	0	4.93004
PE O-18:1/20:2	5.17215	7.54068	4.16994	0	4.93383	3.70235
PS 20:2_20:4	0	9.51923	0	0	0	4.924
PC 18:0_18:1	94.8539	134.062	80.8566	65.0488	95.2803	0
PE O-18:0/22:3	0	8.72685	0	4.52977	0	0
PC 16:1_22:4	0	11.5518	0	3.39336	0	2.69177
PC 18:1_20:4	30.3317	49.1269	22.4418	15.5654	25.0625	13.3148
DAG 18:1_20:4	2.57384	3.5046	0	0	3.2199	0
PS 18:1_20:1	9.83982	10.2633	0	0	10.7057	0
PC O-18:0/18:2	69.2831	118.543	42.1768	33.6771	54.6037	35.2366
PC 16:1_16:1	8.27334	9.44618	4.92165	3.46191	5.66304	3.22212
Cer 38:1	1.1228	1.88525	0.919644	0.923153	1.24008	0
PE O-16:2/18:0	1.1098	0	0.728347	0.606753	0	0.407707
PC 18:2_20:2	0	7.86062	0	0	0	4.34918
Cer 36:1	1.37153	1.58173	0	0.841476	0.806065	0
PE O-16:0/22:5	3.42081	2.92515	1.24313	1.62787	1.32259	1.33047
TAG 53:2	0.820038	1.16852	0.9181	0	0.892619	0.782058
PC 16:1_18:2	21.9275	28.0566	20.1164	17.2044	23.2009	0
TAG 58:7	3.78539	0	3.58373	0	4.25695	0
PC 16:0_20:3	28.3075	54.646	23.1319	20.1522	25.598	16.0385
TAG 56:6	8.36221	12.2583	7.69506	7.84577	0	8.78315
TAG 56:5	10.4847	14.8487	9.59372	9.52059	0	11.1452
PC O-16:1/18:0	56.8858	80.9688	36.9541	33.2227	42.2466	28.1836
PC O-16:2/18:2	6.01002	9.99863	4.28112	3.50785	4.01774	4.53583
PC 18:2_20:4	18.5829	28.1937	9.66455	11.8849	11.9627	9.76871
TAG 54:7	1.07983	1.67826	0.992942	1.02765	0	1.21023
PA 16:1_18:0	0	4.22863	0	0	2.53653	0
PC O-18:1/18:0	0	8.96126	9.54099	6.23645	0	4.97848
PI 16:0_18:0	1.81917	3.12875	0	1.28477	1.72589	0
PC 16:0_20:1	12.3332	0	0	7.52585	0	0
PE O-18:0/20:5	0	3.08221	1.63524	0	1.60345	1.30284
PC O-18:2/18:0	17.4516	17.9448	10.2067	10.0888	10.8026	7.21068
PC 16:0_18:3	0	4.37726	0	0	2.74258	0
PE 18:0_20:2	0.932033	1.7576	0	0	1.00101	0.703219
PG 16:0_18:2	3.43949	4.84922	2.21966	1.94047	3.06508	1.67237
PE O-18:1/20:5	2.70081	3.60351	2.191	2.6967	1.40133	1.31915
PC O-18:1/18:1	191.369	309.36	135.117	116.412	171.795	119.664
PC O-16:1/18:2	6.24804	9.3989	5.34012	4.04398	5.7592	3.69153
PC 16:0_16:0	182.848	346.273	139.407	137.393	176.754	115.813
DAG 16:0_20:3	1.56168	2.66266	1.29619	0.989901	1.50735	1.06142
PE 18:0_20:3	32.0202	37.5135	28.6626	14.9362	21.7298	27.1185
PE O-17:1/18:1	1.61891	2.44462	1.34803	1.08326	1.48756	0.944948
PA 22:6_22:6	18.1169	5.1711	10.9749	8.22973	6.90929	7.15365
PC 16:1_18:1	101.342	127.03	69.1695	62.0451	82.996	50.6786
PC 18:1_18:2	136.456	210.951	102.516	86.1973	127.362	83.2894
PE 16:1_18:1	8.53649	12.8775	7.60194	5.81565	7.63067	5.82606
PA 16:0_18:0	3.1337	3.8862	2.87292	2.52946	4.07758	0
PE 14:0_18:1	1.16799	1.81089	0	0	1.16723	0.824166
PC O-18:2/20:3	5.33573	4.48955	0	0	3.63181	2.94702
PC 16:0_18:1	438.23	648.067	346.36	312.503	395.606	252.478
PE 16:0_22:6	7.66079	14.4803	5.7539	4.99543	8.12054	5.60536
PE O-16:2/18:1	1.73659	3.97385	1.61087	1.53109	2.37368	1.01934
PI 18:1_20:2	2.2772	3.2462	0	1.62438	2.0919	0
PE 20:4_20:4	11.3392	4.81608	8.61466	6.26598	5.09005	5.35294
PE O-18:0/22:6	2.50792	3.90123	2.41408	0	2.81188	3.14191
PG 16:1_18:0	2.33646	3.30811	1.92731	2.20266	2.9168	0
DAG 18:2_20:2	0	0.625972	0	0	0	0.423379
PE O-18:2/20:2	2.76135	4.30761	2.83903	2.08463	2.76758	1.86631
PC O-16:1/20:1	4.55659	5.64466	3.90645	3.51343	4.36075	1.72488
PC 16:1_20:1	0	3.28355	0	0	0	2.23761
PC 14:0_18:2	11.853	16.6929	6.20389	8.24883	9.0962	6.4045
PE 18:2_20:4	1.88479	3.75657	1.36616	1.05528	2.29142	1.44342
PC O-16:0/18:1	365.164	371.046	235.295	204.391	281.582	180.912
PC 16:0_22:4	12.4043	16.31	7.79484	7.68323	12.4087	4.9798
PE 18:1_18:2	13.9426	25.5776	12.9718	9.98118	15.3999	10.674
PC 17:1_17:1	0	1.45395	1.09773	0	1.16986	0.585294
PI 16:0_18:2	5.2207	8.45911	4.89707	3.57085	5.79436	3.42409
CL 70:7	2.68685	4.64941	2.25564	1.6946	3.80547	1.10525
Cer 36:0	0	1.19565	0	0	0.823936	0
PE 16:0_22:4	36.7769	62.8424	28.2164	26.6156	36.6037	24.9361
PE O-16:0/20:3	3.73191	7.26778	3.59972	2.68006	4.10879	3.27949
PE O-18:2/22:3	6.00023	9.02828	4.74669	4.61757	5.3309	3.70159
PE 18:2_18:2	5.10777	10.7457	3.80477	4.03836	5.47496	4.06286
PE O-18:2/22:5	8.98652	17.6233	9.37228	6.57513	10.4752	7.80967
PC O-18:1/16:0	370.58	357.247	219.138	201.715	277.099	176.935
DAG 16:0_18:0	18.4102	25.9269	14.9883	12.1922	18.054	11.0065
PE 16:0_20:2	5.67304	9.6473	0	4.64786	6.05347	0
PE O-18:1/14:0	1.24931	1.05563	1.83835	1.26273	1.03925	0.596417
PE O-16:0/20:1	1.08143	1.16203	0.812144	0.833079	0.605596	0.699203
PE 16:0_16:1	4.40811	8.09823	4.81624	3.54894	5.2895	3.2896
PE 18:0_20:1	6.10456	4.60455	4.44955	3.55493	3.77168	3.29613
PG 16:1_18:1	7.21394	8.9661	5.08266	4.48553	6.6381	3.78758
PE O-18:1/20:1	12.3006	17.9262	10.9729	9.77171	9.33756	9.78881
DAG 16:1_18:0	1.19281	1.74145	1.20742	0.871619	1.36348	0.684357
PC O-16:1/22:5	4.68342	7.06838	4.28373	4.24731	4.12876	2.93487
PC O-16:2/18:1	10.917	16.941	9.76574	7.96911	11.1683	7.42299
PS 18:0_22:3	12.3182	11.7271	10.1191	11.004	13.1441	0
PE O-16:1/22:3	7.87744	11.5842	6.44961	5.13351	7.6795	5.59248
PE O-18:2/24:4	0	15.1289	8.23909	0	8.8305	7.80231
PC 16:0_18:2	158.058	210.897	118.517	106.453	150.179	90.6612
PI 16:0_22:4	1.6114	3.70678	2.01365	2.35948	2.8652	0
PI 18:0_22:4	8.73251	14.4029	8.80586	6.11147	10.1184	6.62985
PE 18:1_20:1	3.3188	6.36702	0	0	3.60198	3.33292
CL 72:6	6.09354	9.41555	4.60555	3.83424	6.94103	3.6403
PG 16:0_18:0	3.78388	5.58078	3.03922	2.40239	3.76032	2.74097
DAG 16:0_16:0	15.0653	22.8546	12.3854	11.0122	16.258	8.88539
PE O-16:1/16:0	14.78	11.8509	9.51349	7.88314	9.85434	8.36086
PC O-18:0/16:1	28.018	30.406	17.2879	17.0855	23.6542	13.9859
PC 16:0_22:5	0	12.8852	0	0	6.09904	3.21803
PC O-16:2/18:0	146.141	185.735	105.948	95.1622	137.698	83.7444
PE 16:0_16:0	4.76275	7.34262	3.87314	3.18548	5.32074	3.05198
PE 16:1_20:3	3.51654	5.91996	2.63448	2.84881	3.88412	2.00528
PE 18:0_20:4	153.859	283.356	129.364	112.913	179.688	117.644
PE O-17:0/18:2	1.97732	3.69112	1.9127	1.63664	2.26046	1.59933
PE 16:1_18:0	6.74344	12.2436	6.87136	5.50065	7.58035	5.70715
PI 16:0_18:1	12.1823	19.0023	9.19746	8.57399	13.7451	7.05284
PI 18:1_20:4	37.3329	66.1774	32.7993	27.2799	46.0476	26.1123
PE O-16:1/22:6	43.402	73.96	40.1223	36.7214	46.6295	31.5706
PG 22:6_22:6	4.67003	5.45729	3.13203	3.34101	3.41179	2.94749
PE O-16:1/22:2	0	1.06764	0	0	0.782879	0
PG 18:1_20:3	5.0303	4.17717	4.64916	3.31212	4.61965	2.23829
PE O-18:2/22:6	19.678	31.8503	17.8375	13.9156	22.2265	14.795
PE O-16:1/20:2	3.65897	5.95098	3.61734	3.43443	3.14577	3.14342
PI 18:1_22:4	4.97927	4.11802	0	3.88214	2.81517	0
PA 18:1_18:1	0.722201	2.01296	0.963729	0.570019	1.44107	0.713373
DAG 18:0_20:4	6.93921	7.91877	5.86231	5.08162	5.96849	4.21319
PC 16:0_20:4	50.0855	117.323	48.7482	53.0523	62.1905	44.0083
PI 18:1_18:2	44.0336	65.4073	37.679	28.394	50.1136	30.0569
PE 18:1_20:3	13.1279	25.5891	10.8594	11.609	14.2371	10.747
PI 16:0_20:4	14.2307	23.3901	12.8665	10.5088	16.8976	9.86739
PE O-18:2/18:2	61.7935	106.36	50.4187	46.3618	69.8347	45.218
Cer 42:2	27.198	46.1545	23.8289	21.863	30.9095	19.2799
Cer 40:2	1.65502	2.01088	1.39005	1.15995	1.66757	0.927052
PE O-16:2/16:0	0.627819	0	0.604163	0.513497	0	0.402497
PC O-16:0/18:2	31.0757	47.0299	24.7956	21.1712	34.7567	20.6302
PE O-18:2/18:1	111.374	177.255	100.456	88.182	115.51	85.794
Cer 42:1	11.2212	18.3398	10.4317	8.63209	12.931	8.25032
PS 16:0_20:3	3.8832	4.73499	2.9399	2.83226	3.30587	2.49809
PE O-18:0/20:4	40.6671	66.4916	36.5762	32.0037	43.4432	32.043
PC 18:2_18:2	13.9472	28.6933	12.9177	13.3807	16.5485	11.6597
PE O-18:0/16:1	6.79855	12.2452	6.94525	5.79339	8.06747	5.62423
CL 72:8	4.18194	7.76294	2.89228	3.49283	5.74228	1.89095
PG 18:2_20:4	2.22414	2.24001	1.10665	0.94387	1.89232	1.34237
PE O-18:1/16:1	11.1622	18.0339	10.4677	8.63586	12.2101	8.90859
PE 16:0_20:4	23.4692	41.7646	20.0635	19.0674	25.4493	19.5936
PE 16:0_18:2	11.3116	20.2797	11.1275	9.56765	12.2184	10.394
PC O-18:1/16:1	8.24866	14.4464	6.88829	5.86084	10.6537	5.81403
DAG 16:1_18:1	5.43249	7.89983	4.34236	4.60505	5.28992	3.44566
PC O-18:0/18:1	99.6724	108.172	89.5751	63.1844	100.34	61.0305
PI 18:1_20:3	12.0545	18.7426	9.83689	8.3402	13.8507	8.50128
PS 16:0_18:2	6.78379	10.1218	5.57897	5.15245	6.55924	5.27249
PE O-16:1/22:4	62.5298	100.859	54.3058	49.5784	64.0635	50.9336
PC O-16:0/16:1	195.235	246.646	143.073	129.598	190.061	123.216
PI 18:0_20:4	257.189	415.885	223.063	189.458	299.027	190.866
PC 18:0_18:2	71.1753	89.0064	53.3921	50.6513	63.6204	47.73
PI 16:1_18:0	6.71563	9.48279	6.05272	5.51194	7.22174	4.15204
TAG 53:3	0.723592	1.1994	0	0	0.861422	0.598365
PI 17:0_18:2	4.59514	1.05439	0	0	4.29251	0
PG 18:0_18:1	25.1632	33.6206	18.6312	16.9922	25.7934	16.0468
Cer 40:1	7.28983	12.0755	5.97719	5.31294	8.93544	5.0352
LPG 18:2	0.368834	0.406415	0.352991	0.342307	0.283455	0.233749
PS 16:0_16:0	10.0163	10.1143	7.78533	6.79984	9.48923	4.98461
LPA 18:1	0.432212	0.292015	0.313047	0.283671	0.291562	0.215267
PE 18:0_18:2	37.4819	65.9028	36.0221	30.6551	42.5786	33.0962
PI 18:0_20:3	35.0509	57.9457	32.5056	26.9164	40.8818	27.9318
PE O-18:2/22:4	27.6416	46.8137	24.1649	21.9056	32.1609	21.2795
PE O-18:2/20:3	40.1873	63.3462	34.7966	30.0568	41.0941	34.5518
PC O-16:1/18:1	63.1514	76.2888	44.9635	43.7904	59.4203	37.7663
PE O-18:0/18:2	19.4559	32.1727	16.5876	15.7989	20.8405	15.5272
PI 18:0_20:2	0	1.57023	1.02521	0	1.21751	0.767915
PE O-18:2/16:1	7.31123	13.0289	7.25975	6.04922	8.77161	6.29852
PG 18:1_18:1	20.3897	24.7398	15.3301	13.9422	19.6085	12.768
PI 18:1_18:1	60.3626	99.2508	54.2753	45.7494	72.5777	45.7091
PE 18:1_18:1	33.3275	54.1529	30.2282	27.8003	36.079	26.4142
DAG 18:1_18:2	12.9363	20.3051	11.9694	10.7991	14.4383	9.46218
PE 16:0_20:3	7.50675	12.3931	6.50388	6.44779	7.97892	5.8869
PG 16:0_18:1	44.9085	67.0527	36.7366	34.5332	48.7349	31.2199
PC O-16:2/20:2	4.91976	6.20847	2.70312	3.85167	4.22487	2.57283
PC 18:1_18:1	202.913	251.206	154.625	134.687	201.861	132.316
PE 18:0_22:4	26.0221	41.9749	20.6619	20.337	27.8601	20.1537
PG 16:0_16:1	2.93392	3.4596	1.92909	2.02219	2.52463	1.87206
PG 16:0_16:0	8.98986	11.4246	7.30298	6.34772	9.178	5.87101
Cer 34:1	23.2464	34.9101	19.3983	18.6994	25.9769	15.2154
PE O-16:0/22:4	7.93904	14.6137	7.73928	6.77434	9.05064	7.58101
PC O-16:1/16:0	51.9851	54.7502	36.6689	36.4144	43.5678	30.8255
PE O-16:1/20:4	340.861	592.456	310.375	293.47	385.304	282.313
PE O-16:1/20:3	33.0097	50.8189	29.4273	28.8866	31.7453	26.8957
DAG 16:0_18:1	29.8099	42.3	26.3766	22.6364	33.9418	19.5928
DAG 16:0_18:2	10.3341	13.5017	7.55684	8.15552	9.47792	6.64689
PE O-18:1/20:4	404.415	638.861	354.544	323.635	419.054	340.798
PE O-16:0/18:1	24.0058	36.2793	22.3491	21.0227	23.6565	19.3815
PG 18:1_20:4	4.29641	6.27885	3.3633	3.79143	4.23491	2.80149
DAG 18:0_18:2	7.41116	11.0105	6.63764	6.2721	8.11366	5.09961
PE O-18:2/20:4	228.054	375.995	201.874	192.26	247.753	187.744
PI 18:0_18:2	40.5081	68.0951	36.2317	33.3148	49.8359	29.68
LPC 16:0	1.95054	3.00638	2.10747	1.46244	2.34624	1.70608
PE O-18:0/16:0	4.73788	6.97902	3.6188	4.00485	4.52524	3.44801
PI 18:2_18:2	2.30997	3.87347	1.77785	1.60125	2.77219	1.84944
PE O-16:1/22:5	11.4801	23.8634	11.717	10.194	15.4861	11.1557
PI 16:1_18:1	6.89536	13.4926	7.14557	5.97387	9.86679	5.71665
PE O-18:1/22:3	9.81792	11.4076	6.93341	6.51158	9.07749	6.47655
PE O-18:1/18:2	81.3689	129.622	78.1685	68.04	90.9408	67.6488
PI 18:0_18:1	41.7303	65.1844	38.2465	32.7483	49.4231	31.922
PE O-18:2/16:0	25.8766	44.1053	24.6274	21.8259	30.534	22.1168
PE O-18:1/22:5	11.5643	21.1123	12.1984	12.2721	12.1824	10.8841
PG 16:0_20:4	3.32187	4.24467	2.5665	2.5115	3.31217	2.15637
PE 16:0_18:1	36.2195	62.9104	34.0825	31.1521	41.7025	32.2338
PE O-18:1/20:3	49.2024	77.8833	42.7486	40.9023	53.6821	39.5156
PC O-16:0/22:6	1.88321	2.93997	0	0	2.70151	1.10967
PE O-18:0/18:1	36.2708	57.3823	33.0831	31.0718	38.9185	30.1572
PC O-18:0/14:0	10.7502	10.4777	7.49723	6.76201	9.61796	6.33425
PE O-16:1/24:4	7.12044	9.75756	6.6634	5.48116	7.8297	5.31609
TAG 48:0	6.93141	11.9301	6.51819	6.00222	8.46252	5.62187
PE O-18:1/18:1	151.785	238.791	141.458	131.759	165.223	124.683
PG 20:4_22:6	2.26293	2.79439	0	2.19169	0	1.81976
PG 18:0_20:4	1.87283	2.10883	1.70808	1.40595	2.27726	0.832454
PE O-16:1/18:1	164.696	269.561	150.347	145.592	180.918	137.494
PE O-16:0/18:2	7.80821	12.8469	8.37112	6.26565	9.57088	7.22441
PC 18:1_20:3	24.7163	28.6316	18.2791	16.6279	27.2201	13.0627
LPG 16:1	0	0.101479	0	0	0	0.080764
DAG 16:0_16:1	4.06185	6.72784	4.27764	3.45685	5.40312	3.15193
PE O-16:1/16:1	9.93631	18.9932	9.67372	9.0076	12.5287	9.24072
PC O-16:0/20:1	4.78462	5.42719	4.15034	2.69211	5.26735	3.49977
PC O-18:1/14:0	24.7772	29.2934	19.003	16.2529	25.9075	16.2404
PE O-18:1/22:6	29.7672	48.3298	26.325	26.4277	33.8795	23.2239
PG 18:1_18:2	13.8644	13.58	8.28064	8.30565	10.5651	9.72876
CE 16:1	23.0567	29.646	19.9905	17.9461	22.2666	18.0682
PS 16:1_18:1	11.0118	16.5999	10.8005	9.43604	10.7647	10.622
LPG 18:1	0.758026	0.909978	0.676971	0.633756	0.703756	0.545643
LPA 16:2	1.26584	1.0179	0.880027	0.870241	1.06572	0.606189
PS 16:0_20:4	10.8936	17.1245	9.38807	10.1738	11.5504	8.34423
HexCer 34:1	18.7379	25.4554	19.034	16.3183	20.8816	13.6664
PC O-18:0/20:4	78.6964	84.663	52.6992	49.3934	70.6172	54.061
PC 16:0_20:2	9.24716	15.3968	8.88828	9.29772	10.7446	7.02998
PG 16:1_20:3	1.12618	1.84774	0.947898	0.882328	1.3781	0.906773
CE 16:0	44.4896	73.491	40.544	38.574	53.6721	35.8261
Cer 34:0	2.6476	2.87777	1.90888	1.9803	2.34105	1.68489
PG 14:0_18:1	1.03975	0.916677	0.543462	0.608369	0.912467	0.499115
PI 16:0_20:3	0	5.73609	0	2.44838	0	2.19855
Cer 36:1	2.03618	3.32573	1.62041	1.68731	2.70882	1.2661
PG 18:2_18:2	0.670794	1.19527	0.749484	0.614783	0.897625	0.609279
TAG 50:4	1.49889	1.90451	1.18537	1.13235	1.24397	1.34612
PC 18:0_20:4	20.1203	27.7955	17.3935	16.7515	24.4807	11.7498
PC O-18:1/20:4	145	183.706	116.444	106.61	159.471	95.3497
PE O-16:1/18:2	62.4991	93.3304	51.8979	51.0904	66.8342	50.7776
PG 18:0_18:2	8.2025	10.3931	5.9315	6.15717	8.14858	5.6236
Cer 40:0	1.3374	2.20868	1.05964	1.42081	1.367	0.95679
PC O-16:1/22:4	34.374	38.1757	26.7817	25.0338	35.4355	20.3016
PE O-18:1/18:3	0.748174	1.08678	0	0.582927	0.909712	0
LPE 20:4	1.23459	1.1172	0.945336	0.661956	1.09539	0.927223
PS 18:1_20:3	31.4358	38.9271	19.5639	21.6931	28.7578	22.7693
PC O-18:1/20:3	32.8102	41.4647	21.7557	21.3569	32.6244	24.2787
LPE 18:1	1.00825	0.773819	0.73534	0.576405	0.817041	0.658659
PE O-18:1/22:4	39.2118	61.2694	31.6893	33.5863	42.0856	32.0795
PC O-16:1/20:4	21.5627	23.6193	16.5696	15.0722	22.2772	13.021
PS 18:0_18:2	120.586	150.413	105.978	94.8376	119.58	93.1645
PC O-18:2/18:2	11.3514	11.5581	8.45255	7.66622	10.8541	7.08245
HexCer 40:1	12.2739	14.6543	10.3128	9.47701	11.4762	9.47687
PS 16:1_20:3	1.50145	2.32321	1.30381	1.38258	1.52274	1.28789
PC O-18:2/16:0	2.20726	3.85501	1.75314	1.62581	2.93721	1.82753
SM 34:1	66.0468	56.3889	48.3397	47.1869	52.7534	39.8173
CE 14:0	5.80004	8.74329	5.94449	4.88647	7.37681	4.51039
PC O-18:1/18:2	125.875	145.839	85.104	84.6713	118.43	89.1478
PS 16:0_16:1	7.79695	9.95707	4.87616	6.37905	6.33463	5.83686
PC O-16:1/16:1	2.09531	2.59951	1.42385	1.38872	2.03044	1.60046
LPE O-22:2	0	0.192944	0	0.15922	0	0
PG 16:1_22:4	0.76975	0.918844	0.510736	0.602975	0.751235	0.468082
Cer 34:0	4.52169	5.76752	3.35344	3.57079	4.72232	3.0363
PE 18:0_18:1	66.2782	96.9986	53.8502	49.2395	73.8715	57.2427
PE O-18:1/16:0	10.0894	18.2488	9.60067	9.6986	13.1221	8.70974
TAG 51:2	0.775832	1.13878	0.928643	0.595767	0.790997	0.978531
DAG 18:1_18:1	19.0644	27.0874	17.3384	16.7095	21.2501	14.9323
SM 32:0	60.8051	57.8861	42.4819	43.5808	53.1804	37.9328
PG 16:0_20:3	0	3.56892	2.02521	1.96264	2.71875	0
CE 22:4	7.14155	8.76927	6.3051	4.81177	7.87304	5.97358
CE 20:1	5.85866	7.78608	4.29277	4.44909	5.64663	4.97188
SM 36:2	27.1534	29.5236	17.7415	21.7186	24.2916	16.5293
PA 16:0_18:1	8.10643	8.7215	7.84494	7.47277	6.97096	6.29757
CE 18:2	26.0315	34.565	21.6676	22.0639	27.7136	19.5303
PS 18:2_20:1	4.18398	4.97206	0	3.36895	4.34903	0
HexCer 42:2	17.654	21.2506	15.4193	13.6596	18.1445	14.0327
CE 18:0	12.3235	18.8294	10.9867	9.49436	15.4564	10.6243
PC O-16:1/20:3	70.7013	83.2511	64.439	59.1266	76.9632	48.3714
HexCer 42:1	9.59231	11.8741	7.6656	8.00781	9.79973	6.82724
PA 16:0_16:0	4.65981	7.42895	4.14024	4.28447	5.49817	3.96645
PE O-18:0/22:4	8.02646	11.0704	8.6999	7.23185	8.37529	7.96999
LPG 22:6	0.281805	0.397971	0.300254	0.327267	0.241571	0.265808
DAG 18:2_18:2	3.57888	3.41401	2.98659	1.2321	4.15712	3.12997
PC O-16:2/20:3	4.96281	5.5971	3.69448	3.65725	5.41863	3.1222
PA 18:0_18:1	4.34843	6.38641	4.56836	4.23314	5.24175	3.62573
PE O-16:0/20:4	16.2836	27.1059	14.8558	15.1895	18.9699	15.9026
DAG 14:0_18:1	1.67715	2.69121	1.91975	1.58911	2.50047	1.32077
SM 36:1	59.2672	52.3821	41.9249	43.1928	52.1128	36.9429
PE 18:0_22:6	15.8702	24.9591	14.7801	13.261	20.7488	13.9061
PS 18:0_18:1	398.852	538.462	321.304	345.468	413.257	325.932
PS 20:3_20:3	1.61201	2.27631	1.26463	1.61602	1.88162	0.94623
PC O-16:0/20:4	127.237	171.305	104.402	107.169	150.366	90.1662
SM 34:0	168.965	156.848	111.135	126.078	144.351	107.601
CE 18:1	124.941	181.89	113.612	112.549	145.906	106.163
SM 36:0	20.0186	18.2294	14.0179	14.2424	18.2228	12.8924
PC O-16:0/16:0	350.016	457.971	309.136	336.697	362.149	271.735
TAG 58:9	2.25672	3.01735	1.76091	1.7759	2.22912	2.1103
LPE 18:0	2.26637	3.13679	1.95772	1.74205	2.7727	1.88693
LPE O-18:0	1.65134	2.05634	1.35923	1.34679	1.77981	1.29315
PS 16:0_22:3	5.3264	0	3.6418	3.6302	4.22325	0
SM 36:1	22.8147	27.1739	21.3455	21.3959	23.6551	17.52
TAG 58:8	4.41505	6.71633	4.34729	3.94112	4.69268	4.9626
DAG 18:1_20:3	2.16721	2.76973	1.78489	1.80084	2.25822	1.86731
SM 42:2	484.32	532.412	405.247	396.157	472.028	385.822
LPI 18:1	0.789185	1.15699	0.74319	0.60619	1.08891	0.679685
PS 18:2_18:2	1.7674	2.63755	1.44465	1.86981	1.86709	1.42996
PE O-16:1/20:1	3.41983	5.31873	2.66947	3.0276	3.99748	3.05729
TAG 52:5	2.2665	3.26936	2.00261	2.03719	2.41561	2.20971
PC O-16:0/22:4	11.9034	20.4537	10.0508	11.0088	16.2633	10.22
PC O-16:0/20:3	27.1683	30.4423	18.8462	22.7294	25.0356	20.0064
PS 16:0_18:0	25.2732	33.0949	22.0977	22.4688	26.8597	22.1485
CE 20:3	12.5756	18.6401	11.0259	11.6128	15.609	10.3146
PE O-16:0/22:3	2.16553	2.26108	0	0	2.25047	1.68316
PC O-16:0/22:3	0	6.65539	0	5.92136	0	0
PA 18:0_18:2	3.28825	6.31231	3.51833	3.58974	4.87229	3.22654
SM 40:2	21.5966	23.0562	17.8114	17.9261	20.4567	17.2973
PS 16:0_22:4	24.8362	27.217	18.8038	21.7474	22.197	19.438
PS 18:1_18:2	12.468	16.9447	11.4863	11.9766	13.7673	10.8979
CE 22:6	11.8046	13.5753	10.1124	10.8626	11.493	9.44768
TAG 52:4	9.33149	14.2656	8.08335	8.16898	10.1063	10.1142
SM 34:1	731.558	912.007	677.984	671.12	778.961	632.644
CE 20:4	24.1312	27.4447	20.5953	20.4492	25.5922	18.8446
TAG 48:1	6.72545	9.1017	5.92437	6.02231	6.84604	6.7345
TAG 54:6	5.09865	6.63389	4.2943	4.17683	5.49882	4.79955
PC O-16:2/16:0	13.9072	17.4399	10.3122	10.0929	16.1217	11.4687
SM 40:1	78.785	87.6333	74.4547	70.8672	78.0537	69.5272
PS 18:1_18:1	62.3893	83.5937	57.7064	56.5662	69.2146	59.0174
PE O-18:0/14:0	0	2.75067	1.30948	1.01129	1.62452	1.05163
TAG 50:1	23.8058	33.8979	22.2088	21.9987	26.4161	24.1738
SM 42:1	108.021	120.828	96.276	96.0271	107.497	92.2888
SM 34:0	93.7427	99.6597	80.7083	79.0253	93.694	76.9458
PC O-18:2/20:4	8.19108	8.5909	8.02	6.68025	9.41166	6.58986
PE 18:1_22:4	14.4476	20.298	10.1951	12.488	19.6107	9.04091
TAG 50:3	7.27068	10.1898	6.66272	6.52389	7.86601	7.75647
LPI 20:4	1.07706	1.5422	0.899121	0.720212	1.70419	0.809532
PE O-16:1/24:3	0	2.32958	0	0	2.14586	0
PS 16:1_18:0	21.6102	28.9983	18.8616	18.5324	27.4939	17.9705
TAG 56:7	6.4679	8.81355	5.94206	5.74684	7.1505	6.66823
PG 18:2_20:3	1.04365	0	0.721159	0	0.970131	0.6605
PE O-18:2/14:0	1.62497	1.99159	0.796308	1.25708	1.61628	1.21523
TAG 50:2	21.599	29.2569	19.4516	19.823	23.3181	22.0947
TAG 52:2	45.6639	57.7472	39.6161	39.0134	48.9159	44.7864
PE O-18:0/20:3	10.8152	17.4054	11.1317	13.4422	13.6089	9.53988
TAG 54:3	31.587	45.1003	29.7652	29.1369	36.4189	33.4273
TAG 54:5	12.1429	17.3883	10.8265	11.1983	14.2417	12.0929
TAG 52:3	34.7138	47.0937	31.8771	32.1052	38.169	35.4555
LPE 16:0	0.52737	0.65582	0.489495	0.434873	0.675432	0.448341
TAG 54:4	26.5873	35.7484	23.1316	23.7911	28.9443	27.0623
TAG 48:2	3.03545	4.36962	3.39228	2.99461	3.61171	3.48198
PS 18:0_22:5	11.8823	13.2768	11.8412	12.018	13.7868	8.93691
PS 18:1_22:4	9.60984	11.461	11.0777	9.79161	12.1611	8.3508
PS 18:0_22:4	39.577	43.4473	30.8995	32.6774	44.3534	30.3734
TAG 56:8	2.69762	3.58817	2.12838	2.42496	2.92388	2.60341
TAG 56:2	1.26281	1.76564	1.61535	1.34382	1.48445	1.56207
SM 38:1	9.62772	11.3813	8.56196	9.89303	11.1005	7.19178
LPE O-20:1	0.833208	1.16987	0.766976	0.806063	1.01193	0.825307
PS 18:0_20:4	162.148	190.077	137.013	152.737	176.193	138.294
PS 20:1_20:4	3.32364	3.02497	0	0	3.61414	2.46056
PG 18:2_22:6	3.79029	4.28281	0	2.47823	2.84221	2.4671
PS 18:0_20:1	9.11097	0	6.07056	6.50185	8.15592	0
PG 16:1_18:2	3.52717	3.50269	3.26162	3.1918	3.82583	2.92665
PS 18:0_18:3	0	0.735708	0	0	0.713631	0
CL 70:5	0	2.41241	0	0	2.34042	0
LPC O-18:0	3.11939	3.16659	1.82191	2.48725	3.28004	2.11047
LPI 18:0	3.81831	5.34085	3.17364	3.19806	5.59552	3.25673
PS 18:1_20:2	12.5818	13.2	10.312	11.0912	13.282	10.9046
PS 16:0_20:2	0	3.33017	0	1.49707	0	1.76219
PG 18:1_20:2	0	1.31263	0	1.29803	0	0
PC O-16:2/22:4	6.88198	10.6657	8.14214	7.99996	10.6944	6.72587
PS 18:0_20:3	82.2105	115.548	87.5439	89.796	109.652	83.0397
LPE O-18:1	4.26323	4.9777	3.56279	3.62414	5.1998	3.86862
LPC O-18:1	6.45625	6.92102	4.04068	4.82357	7.95977	4.61677
PC O-16:2/20:1	7.37714	7.7081	5.69523	6.93218	7.14629	6.79569
PS 16:0_18:1	82.9503	114.165	72.496	79.7774	117.094	74.5483
PC O-18:2/18:1	17.6599	19.1147	12.1595	14.1566	18.0703	17.1221
SM 34:2	6.4894	8.25951	6.74249	5.67557	8.42623	7.61074
PE O-18:2/20:1	2.97648	4.51192	2.43335	4.39424	2.92073	2.76124
LPG 20:4	0	0.20999	0.163475	0.167922	0.115093	0.0974202
PS 18:2_22:4	5.03	6.53988	4.94004	5.75527	6.59867	4.50854
CL 74:9	0	4.12851	1.52556	1.5118	3.18033	1.08924
PC O-18:0/20:2	7.64997	0	6.55185	0	9.52266	5.02537
PC 18:2_20:3	12.1767	0	9.06839	6.58135	9.89844	5.35005
LPE O-18:2	2.10706	2.59047	1.85933	1.85988	2.80196	2.08818
PS 18:0_22:6	21.3906	25.3314	21.499	25.7416	28.1315	16.4171
LPE O-16:0	0.427645	0.54023	0.336417	0.396181	0.575296	0.381637
PE O-16:2/20:4	0	2.12788	0	2.22085	0	0
LPC O-16:0	12.1165	13.7014	7.88577	10.5858	15.1384	9.49386
LPE O-16:1	2.99827	3.68254	2.57644	2.81294	4.02875	2.89693
LPA 18:0	0.913965	1.08083	0.733235	1.36304	0.88919	0.641106
PC O-16:0/16:2	0.184754	0.454965	0.238852	0.318699	0.381414	0.242704
Cer 36:2	1.94366	1.04592	1.62481	2.59925	1.0816	1.27412
PC O-16:1/20:2	4.54262	4.11438	3.99351	4.19147	5.54582	3.95724
PG 16:1_22:5	0	0.687309	0.333093	0.259062	0.542981	0.304417
PG 20:4_22:4	10.5667	6.85889	8.71432	9.97107	8.83192	9.74633
PC 20:3_20:4	8.65451	0	5.78965	4.7898	6.25567	4.81399
PS 18:2_20:3	1.02473	1.64181	1.01847	1.34999	1.54258	1.1632
PS 18:1_20:4	6.8605	9.96874	6.73795	9.06557	10.16	6.74532
PC O-18:1/22:4	0	24.6918	0	14.3273	0	12.9309
PC O-18:0/18:0	0	0	9.16778	10.2952	0	0
PC O-16:1/18:3	0	0.128368	0	0	0.146109	0
PS 14:0_18:0	0	1.68457	1.85395	1.52793	1.26923	1.23657
PS 18:1_22:3	4.29887	4.51731	3.94037	4.43637	6.11682	4.06014
PS 14:0_18:1	0	0	1.72521	0	2.03726	0
LPE 18:2	0	0.266412	0.267283	0.170962	0.234823	0.229026
DAG 16:0_20:1	1.51665	2.59058	1.41271	1.06561	4.53203	1.04921
PE O-16:0/16:0	0	2.36461	1.36535	1.40406	1.94313	1.17226
PE 18:0_22:3	0	4.33423	0	2.18181	3.09218	0
SM 32:1	0	6.1951	6.78014	5.0882	6.79231	3.92904
TAG 56:1	0.937507	0	0.969508	1.05641	1.30662	0
PC O-16:2/22:3	3.0693	2.83859	2.31481	3.04548	3.8573	3.33451
PE 18:1_20:2	0	21.2936	0	11.8443	14.8262	0
LPA 18:2	0	0.330492	0.309445	0.281958	0.338995	0.193968
LPE O-20:0	0	0.313964	0.221576	0.224064	0.260882	0.206685
PS 16:0_22:5	0	0.799284	0	0	0.584652	0.449765
PA 17:1_17:1	1.14013	1.05649	2.98891	1.25262	3.66401	1.83078
PI 18:1_20:1	0	1.41888	1.01155	1.22286	1.14658	0.811536
SM 36:0	0	5.25753	0	0	3.80395	3.12164
LPE 20:1	0	0.259812	0	0	0.185932	0.156407
PC O-18:1/22:5	14.1726	9.49102	0	11.433	9.44355	10.4783
TAG 58:5	2.14682	2.49939	0	1.90731	2.212	2.05918
PE O-16:0/22:6	0	2.77083	1.48126	2.29484	1.63491	1.72881
PC 18:2_22:4	0	4.59175	5.17877	1.5839	7.72316	3.78226
PC O-18:0/20:3	35.5026	26.3838	0	19.3283	44.6991	18.9005
DAG 18:0_18:1	13.9395	22.0924	13.2351	11.0691	44.315	11.5403
LPC 18:0	0	1.70883	1.29248	1.13981	1.7145	1.28769
PC O-18:0/20:1	16.9395	0	0	0	15.6978	7.70701
PG 18:1_22:6	7.71779	10.3982	0	7.54943	10.3184	7.19334
PE 18:1_20:4	4.94216	9.6339	26.6031	3.34165	35.7607	18.0912
LPI 18:2	0	0.278368	0	0	0.392101	0
PC 20:3_20:3	0	1.83056	2.33645	0.692316	2.85117	2.38145
PE O-16:1/20:5	0	1.65936	0	0	0	2.37683
PE O-17:1/17:1	0	0.789501	0	0	0.505287	0.628234
PC O-18:1/20:1	16.2745	0	10.571	18.1359	12.7902	8.39017
LPE O-20:2	0	0.266904	0.22962	0.210961	0.295689	0.222036
PS 16:1_20:2	0.554437	0.526938	0	0.557744	0.544813	0.503382
LPG 16:0	0	0.128809	0	0	0.1155	0.0779735
TAG 58:4	0	1.32517	0	0.969275	0	1.03259
PG 18:0_20:3	0	1.44178	0	0	2.19008	0
PC 16:0_22:6	0	0	5.3943	0	8.21428	0
PA 18:0_20:4	0	2.72483	0	1.67906	2.48201	0
DAG 18:2_20:3	0.963483	1.4989	0	0	1.30894	2.48544
PC 16:1_20:4	6.00494	0	4.69563	5.23696	7.62931	3.63898
PS 16:1_22:4	0	0.769623	0.671277	0.83811	0.908315	0.678859
CE 22:5	4.72456	0	0	3.17614	4.93672	0
PC O-16:0/22:5	0	2.56105	0	0	4.54442	0
PC 18:1_22:4	0	0	6.83728	0	8.73892	4.25397
PE O-18:0/20:1	0	4.13856	0	2.71286	2.85788	2.31058
SM 40:0	0	4.2777	0	4.1232	4.14357	0
PE 16:1_22:4	0	2.63504	0	0	0	5.67366
TAG 58:3	0.731265	0	0	0.739802	0	0.84196
PC O-18:2/14:0	0.134009	0	0	0	0.166581	0.12521
PS 18:2_20:4	0	2.6586	0	0	3.02255	2.91525
LPC 15:1	0	0	1.18235	1.3716	1.43465	0
PS 18:2_22:5	0	0	0.329797	0	0.872492	0
PS 16:1_22:5	0	0.0883564	0	0	0.122003	0.1216
PS 20:3_20:4	0	0	0.970247	0	2.80007	0
CE 20:2	3.90884	0	0	3.87208	4.52557	3.49065
PC 18:0_22:4	0	0	5.31074	6.86404	6.09036	4.89228
TAG 60:8	0	0	0	0.757854	0.838216	0.818493
TAG 50:0	0	0	0	2.63953	0	2.562
PS 18:1_22:5	6.38994	0	6.78186	0	0	0
PG 20:3_20:4	2.49841	2.86251	0	0	0	0
PE O-18:2/17:0	0	0	0	0.0849958	0	0.153756
Cer 34:1	0	0.972029	0	0	0	0
Cer 42:0	0	1.22772	0	0	0	0
DAG 15:0_17:1	0	0	0	0	0.216733	0
DAG 18:0_18:0	3.77284	0	0	0	0	0
DAG 18:1_18:3	0	0	0	0.420059	0	0
DAG 18:1_20:1	0	0	0	0	0	4.22119
HexCer 34:0	0	3.69386	0	0	0	0
LPA 16:1	0	0	0	0.195803	0	0
LPC O-12:1	0	0	0	0.710052	0	0
LPE 22:4	0	0.209859	0	0	0	0
LPE O-16:2	0	0	0	0.123035	0	0
LPG 14:1	0	0	0	0.0773659	0	0
LPG 20:3	0	0	0	0.500406	0	0
LPG 22:3	0	0	0	0.264321	0	0
LPG 22:5	0	0.109501	0	0	0	0
LPS 18:0	0	0	0	0	2.0509	0
PA 18:1_20:3	0	0.0615283	0	0	0	0
PC 16:0_18:0	0	0	52.874	0	0	0
PC 16:1_20:2	0	6.97827	0	0	0	0
PC 16:1_22:3	0	2.51763	0	0	0	0
PC 18:0_22:6	0	8.72542	0	0	0	0
PC 18:1_22:5	0	0	0	3.79154	0	0
PC 20:1_20:4	0	0	0	0	0	1.4498
PC 20:4_20:4	0	4.26302	0	0	0	0
PC O-16:0/18:3	0	0.146935	0	0	0	0
PC O-16:0/20:5	0.277408	0	0	0	0	0
PC O-16:0/22:1	0	0	0	0	0	4.08419
PC O-16:2/16:1	0	3.94048	0	0	0	0
PC O-16:2/20:0	0	2.11422	0	0	0	0
PC O-16:2/22:1	0	0	0	0	4.2714	0
PC O-18:0/22:5	0	3.38408	0	0	0	0
PC O-18:1/22:3	0	6.8041	0	0	0	0
PC O-18:2/22:4	0	5.35612	0	0	0	0
PE 16:0_18:0	0	14.4767	0	0	0	0
PE 17:0_17:1	1.07405	0	0	0	0	0
PE 17:1_17:1	0	0	0	0	0.479018	0
PE 18:2_22:4	0	8.22384	0	0	0	0
PE 20:1_20:4	0	2.94195	0	0	0	0
PE 20:2_20:2	0	0	0	0	0.995339	0
PE 22:3_22:5	0	3.76346	0	0	0	0
PE O-16:0/20:5	0	1.61632	0	0	0	0
PE O-16:0/24:4	0	1.40574	0	0	0	0
PE O-16:1/19:1	0	0	0	0.0863187	0	0
PE O-17:0/17:1	0	0.5662	0	0	0	0
PE O-17:2/16:1	0	0	0	0	0	2.0967
PE O-17:2/17:1	0	0	0	0	0	0.444607
PE O-18:0/20:2	0	0	0	0	3.72075	0
PE O-18:1/17:1	0	0	0	0	0.132191	0
PE O-18:2/20:5	0	0	0	0	0	2.34743
PG 16:0_20:2	0	0.961095	0	0	0	0
PG 16:1_22:3	0	0.263052	0	0	0	0
PG 17:0_17:1	0	0	0	0	0	1.31471
PG 18:2_20:2	0	0.366243	0	0	0	0
PG 18:2_22:5	0	0	8.86247	0	0	0
PG 20:3_20:3	0	0	0	0	1.63423	0
PI 16:0_16:1	0	0	0	1.16265	0	0
PI 17:0_17:0	0	0.126827	0	0	0	0
PI 17:1_18:1	0	3.1874	0	0	0	0
PI 18:0_22:3	0	2.12492	0	0	0	0
PI 18:0_22:6	0	0	0	0	4.30719	0
PI 18:2_20:1	0	0	0	0	1.51727	0
PI 20:3_20:3	0	0	3.05184	0	0	0
PS 16:0_22:6	0	1.32675	0	0	0	0
PS 18:0_20:5	0	0	0.58771	0	0	0
PS 18:1_22:6	0	0	2.46658	0	0	0
PS 18:2_20:2	0	0	0	0	6.07227	0
PS 19:2_19:2	0	0.520951	0	0	0	0
PS 20:1_20:3	0	0	0	0	0	1.64105
SM 34:1	0	0	0	0	0	4.48739
SM 34:2	0	0	0	0	0	3.74039
SM 42:2	0	0	0	0	0	10.4048
TAG 46:0	0	2.14579	0	0	0	0
TAG 48:3	0	0	0	0	0	0.755258
TAG 58:6	0	0	3.08425	0	0	0
TAG 60:10	0	0	0	0	0	0.710041
TAG 60:9	0.698052	0	0	0	0	0
CE 15:0	0	0	0	0	0	0
CE 19:0	0	0	0	0	0	0
CE 20:0	0	0	0	0	0	0
CE 21:0	0	0	0	0	0	0
CL 72:7	0	0	0	0	0	0
CL 74:10	0	0	0	0	0	0
CL 74:7	0	0	0	0	0	0
CL 74:8	0	0	0	0	0	0
HexCer 32:1	0	0	0	0	0	0
HexCer 36:1	0	0	0	0	0	0
HexCer 38:1	0	0	0	0	0	0
LPA 20:3	0	0	0	0	0	0
LPA 20:4	0	0	0	0	0	0
LPC 18:1	0	0	0	0	0	0
LPC 18:2	0	0	0	0	0	0
LPC O-16:1	0	0	0	0	0	0
LPC O-18:2	0	0	0	0	0	0
LPC O-20:0	0	0	0	0	0	0
LPC O-20:1	0	0	0	0	0	0
LPC O-20:2	0	0	0	0	0	0
LPC O-22:1	0	0	0	0	0	0
LPC O-22:2	0	0	0	0	0	0
LPC O-24:1	0	0	0	0	0	0
LPC O-24:2	0	0	0	0	0	0
LPE 20:0	0	0	0	0	0	0
LPE 20:2	0	0	0	0	0	0
LPE 20:3	0	0	0	0	0	0
LPE 22:6	0	0	0	0	0	0
LPE O-22:0	0	0	0	0	0	0
LPE O-22:1	0	0	0	0	0	0
LPE O-24:1	0	0	0	0	0	0
LPE O-24:2	0	0	0	0	0	0
LPG 18:0	0	0	0	0	0	0
LPG 18:3	0	0	0	0	0	0
LPG 22:4	0	0	0	0	0	0
LPS 18:1	0	0	0	0	0	0
PA 14:0_20:1	0	0	0	0	0	0
PC 14:0_20:3	0	0	0	0	0	0
PC 15:0_17:0	0	0	0	0	0	0
PC 16:0_16:2	0	0	0	0	0	0
PC 16:0_24:4	0	0	0	0	0	0
PC 16:1_22:6	0	0	0	0	0	0
PC 16:2_18:1	0	0	0	0	0	0
PC 17:0_17:0	0	0	0	0	0	0
PC 17:0_17:1	0	0	0	0	0	0
PC 18:0_18:3	0	0	0	0	0	0
PC 18:0_20:2	0	0	0	0	0	0
PC 18:0_20:3	0	0	0	0	0	0
PC 18:0_22:5	0	0	0	0	0	0
PC 18:1_18:3	0	0	0	0	0	0
PC 18:1_20:1	0	0	0	0	0	0
PC 18:1_20:2	0	0	0	0	0	0
PC 18:1_22:3	0	0	0	0	0	0
PC 18:1_22:6	0	0	0	0	0	0
PC 18:2_18:3	0	0	0	0	0	0
PC 18:2_22:2	0	0	0	0	0	0
PC 20:1_20:3	0	0	0	0	0	0
PC 20:2_20:2	0	0	0	0	0	0
PC 20:2_20:3	0	0	0	0	0	0
PC 20:2_20:4	0	0	0	0	0	0
PC 20:4_24:4	0	0	0	0	0	0
PC O-16:0/18:0	0	0	0	0	0	0
PC O-16:0/22:2	0	0	0	0	0	0
PC O-16:0/24:5	0	0	0	0	0	0
PC O-16:1/24:4	0	0	0	0	0	0
PC O-16:2/18:3	0	0	0	0	0	0
PC O-16:2/24:4	0	0	0	0	0	0
PC O-18:0/16:0	0	0	0	0	0	0
PC O-18:0/18:3	0	0	0	0	0	0
PC O-18:0/22:3	0	0	0	0	0	0
PC O-18:0/24:4	0	0	0	0	0	0
PC O-18:1/18:3	0	0	0	0	0	0
PC O-18:1/22:1	0	0	0	0	0	0
PC O-18:1/22:6	0	0	0	0	0	0
PC O-18:1/24:4	0	0	0	0	0	0
PC O-18:2/20:2	0	0	0	0	0	0
PC O-18:2/24:4	0	0	0	0	0	0
PE 16:0_17:1	0	0	0	0	0	0
PE 16:1_20:2	0	0	0	0	0	0
PE 17:0_22:4	0	0	0	0	0	0
PE 18:0_18:3	0	0	0	0	0	0
PE 18:0_24:4	0	0	0	0	0	0
PE 18:1_18:3	0	0	0	0	0	0
PE 18:1_22:6	0	0	0	0	0	0
PE 18:2_20:1	0	0	0	0	0	0
PE 18:2_20:2	0	0	0	0	0	0
PE 18:2_20:3	0	0	0	0	0	0
PE 20:1_20:3	0	0	0	0	0	0
PE 20:1_22:5	0	0	0	0	0	0
PE 20:2_20:3	0	0	0	0	0	0
PE 20:2_20:4	0	0	0	0	0	0
PE 20:2_22:4	0	0	0	0	0	0
PE O-16:0/18:3	0	0	0	0	0	0
PE O-16:1/18:3	0	0	0	0	0	0
PE O-16:1/19:2	0	0	0	0	0	0
PE O-16:1/24:5	0	0	0	0	0	0
PE O-16:1/24:6	0	0	0	0	0	0
PE O-16:2/18:2	0	0	0	0	0	0
PE O-16:2/20:2	0	0	0	0	0	0
PE O-17:0/20:2	0	0	0	0	0	0
PE O-17:1/18:2	0	0	0	0	0	0
PE O-17:1/20:4	0	0	0	0	0	0
PE O-17:2/18:0	0	0	0	0	0	0
PE O-17:2/18:1	0	0	0	0	0	0
PE O-17:2/20:3	0	0	0	0	0	0
PE O-18:0/14:1	0	0	0	0	0	0
PE O-18:0/16:2	0	0	0	0	0	0
PE O-18:0/18:3	0	0	0	0	0	0
PE O-18:0/24:4	0	0	0	0	0	0
PE O-18:1/16:2	0	0	0	0	0	0
PE O-18:1/24:3	0	0	0	0	0	0
PE O-18:1/24:5	0	0	0	0	0	0
PE O-18:2/16:2	0	0	0	0	0	0
PE O-18:2/17:1	0	0	0	0	0	0
PE O-18:2/18:3	0	0	0	0	0	0
PG 16:0_20:1	0	0	0	0	0	0
PG 18:0_20:2	0	0	0	0	0	0
PG 18:1_18:3	0	0	0	0	0	0
PG 18:1_22:5	0	0	0	0	0	0
PG 18:2_20:1	0	0	0	0	0	0
PG 18:2_22:4	0	0	0	0	0	0
PG 20:2_20:4	0	0	0	0	0	0
PG 20:3_22:5	0	0	0	0	0	0
PG 20:3_22:6	0	0	0	0	0	0
PG 20:4_22:5	0	0	0	0	0	0
PG 22:4_22:6	0	0	0	0	0	0
PG 22:5_22:5	0	0	0	0	0	0
PG 22:5_22:6	0	0	0	0	0	0
PI 14:0_17:0	0	0	0	0	0	0
PI 16:0_20:2	0	0	0	0	0	0
PI 16:0_22:5	0	0	0	0	0	0
PI 16:1_20:1	0	0	0	0	0	0
PI 17:0_20:4	0	0	0	0	0	0
PI 18:2_20:2	0	0	0	0	0	0
PI 18:2_20:3	0	0	0	0	0	0
PI 18:2_20:4	0	0	0	0	0	0
PI 18:2_22:4	0	0	0	0	0	0
PI 20:1_20:3	0	0	0	0	0	0
PI 20:2_20:2	0	0	0	0	0	0
PI 20:2_20:4	0	0	0	0	0	0
PS 16:0_24:4	0	0	0	0	0	0
PS 17:1_17:1	0	0	0	0	0	0
PS 18:0_18:0	0	0	0	0	0	0
PS 18:0_24:4	0	0	0	0	0	0
PS 18:1_18:3	0	0	0	0	0	0
PS 18:1_19:0	0	0	0	0	0	0
PS 18:1_20:0	0	0	0	0	0	0
PS 20:0_20:4	0	0	0	0	0	0
PS 20:2_20:2	0	0	0	0	0	0
PS 20:2_20:3	0	0	0	0	0	0
SM 34:2	0	0	0	0	0	0
SM 38:1	0	0	0	0	0	0
SM 44:2	0	0	0	0	0	0
TAG 40:0	0	0	0	0	0	0
TAG 52:0	0	0	0	0	0	0
TAG 52:1	0	0	0	0	0	0
TAG 54:1	0	0	0	0	0	0
TAG 60:6	0	0	0	0	0	0
TAG 60:7	0	0	0	0	0	0
