# Supplementary material for: LDL receptor-related protein 5 selectively transports unesterified polyunsaturated fatty acids to intracellular compartments
Source: Nat Commun. 2024 Apr 9;15:3068. doi: 10.1038/s41467-024-47262-z (PMC11004178; doi:10.1038/s41467-024-47262-z)
Supplement: Supplementary file 7 — Source Data [file 41467_2024_47262_MOESM7_ESM.xlsx]

## Sheet: Fig. 1
Fig. 1a
	I/R			R/T			Ejection fraction (%)
	WT	Lrp5M		WT	Lrp5M			WT					Lrp5M
	0.242938	0.628631		0.566639	0.701487		pre-IRI	58.11	62.02	63.01	67.7	66.91	66.76	62.725	58.08	42.97	61.845
	0.30083	0.786667		0.690543	0.65569		post-IRI	49.16	50.54	50.76	59.52	50.05	19.7	27.76	30.2	20.73	32.885
	0.42	0.363658		0.708696	0.462535
	0.402715	0.5625		0.555665	0.535385
	0.337539	0.656301		0.548682	0.724891
	0.392045	0.739044		0.417908	0.532998
	0.196687	0.746667		0.431487	0.468133
		0.757692		0.58475	0.48662
	0.13501	0.767742			0.614563
		0.386751			0.516467
Fig. 1b
	I/R			R/T			Ejection fraction (%)
	WT	Lrp6M		WT	Lrp6M			WT					Lrp6M
	0.281071	0.305648		0.520087	0.597795		pre-IRI	67.26	65.46	60.29	66.91		62.61	65.14	69.17	66.44	63.21
	0.246622	0.225694		0.660885	0.787115		post-IRI	55.07	56.49	53.08	50.05		53.45	54.41	61.25	54.89	51.91
	0.167742	0.228385		0.574867	0.637025
	0.345013	0.452214		0.548459	0.609972
	0.253333	0.369732		0.72466	0.621454
	0.362319	0.282805		0.423185	0.51321
	0.565354	0.507143		0.548851	0.613155
Fig. 1d				Fig. 1e			Fig. 1g							Fig. 1h
	CD11b+Ly6G+ (%)			Pearson's coefficient			Cit-Histone (fold)							Extracellular DNA (A.U.)
	WT	Lrp5M		WT	Lrp5M		WT	KO						WT	KO
	23.9	23.2		0.49	0.58		1.19608	1.66154						92	141
	20.1	27.3		0.37	0.54		1.3	2.2093						98	133
	16.6	39.7		0.49	0.65		1.16981	2.09375						101	141
	28.1	25.4			0.67
	26.6			0.26	0.42
	13.4	50.7		0.19	0.48
	32.1	19.9		0.21	0.55
	21.1	50.5		0.24	0.39
	11.7	26		0.3
	15.8			0.29	0.56
				0.27	0.4
				0.29	0.46
				0.46	0.53
				0.31	0.61
				0.23	0.45
				0.19	0.55

## Sheet: Fig. 2
Fig. 2a
	I/R						I/R					Ejection fraction (%)
	WT-ND	Lrp5N-ND	WT-EFA	Lrp5N-EFA			WT-ND	Lrp5N-ND	WT-EFA	Lrp5N-EFA			WT-ND								Lrp5N-ND							WT-EFA					Lrp5N-EFA
	0.242938	0.628631	0.601214	0.670926			0.242938	0.628631	0.601214	0.670926		pre-IRI	58.11	62.02	63.01	67.7	58.69	51.44	77.89	51.25	61.65	54	68.99	61.28	63.39	58.41	60.93	86.43	62.07	69.19	50.54	35.92	77.71	67.57	46.12	83.47	41.13	26.47
	0.30083	0.786667	0.807543	0.670812			0.30083	0.786667	0.807543	0.670812		post-IRI	49.16	50.54	50.76	59.52	33.74	37.99	62.51	26.77	14.08	12.8	45.71	12.44	30.47	29.31	31.66	54.05	38.17	35.16	18.58	16.87	19.12	31.94	33.92	42.65	26.93	17.18
	0.42	0.423658	0.780823	0.767139			0.42	0.423658	0.780823	0.767139
	0.402715	0.5625	0.583731	0.649856			0.402715	0.5625	0.583731	0.649856
	0.337539	0.656301	0.600012	0.733316			0.337539	0.656301	0.600012	0.733316
	0.350185	0.70402		0.68054			0.350185	0.70402		0.68054
	0.463665	0.716985					0.463665	0.716985
	0.281929						0.281929
Fig. 2b							Fig. 2c					Fig. 2d
	Lipid name	Log2 Fold Change	-Log10(P value)					Lipid name	Log2 Fold Change	-Log10(P value)			EPA uptake (%)
	TAG 56:8	-1.29431	3.49921					PC 18:1_20:4	-0.58547	1.34042				WT			KO
	TAG 60:15	-1.22647	5.43922					PC O-16:1/18:2	-0.31192	1.62258			+BSA	99.1936	101.613	97.5807	48.3871	66.9355	45.9677
	TAG 54:7	-1.20572	5.41196					CE 14:0	0.014558	0.039453			-BSA	190.323	167.742	187.903	95.1613	111.29	99.1936
	TAG 58:11	-1.15462	4.22278					CE 15:0
	TAG 58:12	-1.01163	4.18917					CE 16:0	0.027105	0.090931
	TAG 56:10	-0.97555	4.10876					CE 16:1	0.004848	0.019464
	PE O-16:1/20:5	-0.90873	7.26284					CE 18:0	0.083791	0.220422		Fig. 2e					Fig. 2f
	TAG 58:8	-0.88064	2.76512					CE 18:1	0.120282	0.988057			EPA-d5 (fold)				FA uptake (%)
	TAG 60:11	-0.84979	3.70045					CE 18:2	0.072744	1.20711			Ctr	KO				WT					KO
	TAG 52:5	-0.80048	2.76033					CE 19:0					1	0.279377			ARA	114.5	97	93			73.5	79	81
	TAG 56:7	-0.78939	2.89827					CE 20:0					0.88716	0.571984			OL	126.923	90.7692	96.1539	106.154	116.154	88.4615	110	96.9231	102.308	120
	TAG 56:6	-0.75731	4.60451					CE 20:1	0.098911	0.270947			0.669261	0.536965
	TAG 58:10	-0.73441	3.54146					CE 20:2	1.83021	1.19659
	PE 18:0_20:5	-0.69627	4.17887					CE 20:3	0.153308	1.11137
	TAG 62:15	-0.69616	4.25034					CE 20:4	0.148264	0.790184
	PE O-18:1/20:5	-0.67213	4.11001					CE 21:0
	TAG 60:12	-0.66962	3.51048					CE 22:4	0.057788	0.121647
	TAG 58:9	-0.62355	2.81417					CE 22:5	0.868375	0.2371
	PC O-18:0/20:5	-0.59514	4.53664					CE 22:6	0.15387	0.707411
	PC O-16:0/20:5	-0.58058	7.28292					Cer 34:0;2	0.04981	0.249642
	TAG 60:10	-0.54537	1.76912					Cer 34:0;4	0.00242	0.007878
	PC 18:1_20:4	-0.54296	4.0167					Cer 34:1;2	-0.0525	0.195244
	PE O-18:2/20:5	-0.51321	3.4633					Cer 34:1;4		0.427243
	PC O-18:1/20:5	-0.50719	4.26504					Cer 36:0;2	-0.10771	0.017515
	PC 16:0_22:5	-0.5045	3.1075					Cer 36:1;2	0.01473	0.022532
	PE O-17:0/20:5	-0.50237	1.7113					Cer 36:1;4	-0.50263	0.180631
	PC 18:2_20:4	-0.49208	3.77626					Cer 36:2;4	0.359501	0.246248
	PC O-18:0/22:5	-0.48351	2.54846					Cer 38:1;2	-0.62876	0.454115
	PC 20:2_20:4	-0.47373	2.60479					Cer 40:0;2	0.05565	0.125461
	TAG 60:9	-0.44411	1.36826					Cer 40:1;2	-0.06424	0.126847
	PE 16:0_20:5	-0.42903	2.80261					Cer 40:2;2	-0.1412	0.53329
	PC O-18:2/20:5	-0.42403	2.55972					Cer 42:0;2		0.427243
	PC 18:1_20:5	-0.42355	2.87377					Cer 42:1;2	-0.09654	0.325351
	PC 18:1_22:5	-0.40962	1.55367					Cer 42:2;2	-0.09491	0.292606
	PC 18:0_20:5	-0.40572	4.81182					CL 70:5	0.38577	0.064865
	PC O-16:0/22:6	-0.40412	1.54355					CL 70:7	-0.25762	0.26152
	PC O-18:1/22:5	-0.39796	2.707					CL 72:6	-0.15903	0.30992
	PC O-18:2/20:4	-0.39521	3.23064					CL 72:7
	PC 18:0_20:4	-0.39277	2.86283					CL 72:8	-0.09248	0.08729
	PC 18:2_22:5	-0.39137	1.98907					CL 74:10
	PC 16:0_22:6	-0.37759	3.26535					CL 74:7
	PC 16:0_20:4	-0.36825	3.66657					CL 74:8
	PE 20:2_20:4	-0.33288	2.27499					CL 74:9	0.422361	0.207893
	PC O-17:0/20:5	-0.33062	2.72201					DAG 14:0_18:0	-0.95391	0.264103
	PC 16:0_20:5	-0.32565	3.25619					DAG 14:0_18:1	0.070915	0.139737
	PE 18:1_20:4	-0.32321	2.17395					DAG 15:0_17:1		0.427243
	PC O-18:1/20:4	-0.30211	3.18697					DAG 16:0_16:0	-0.1594	0.523738
	DAG 16:0_20:2	-0.99272	4.5948					DAG 16:0_16:1	-0.01825	0.040936
	DAG 18:1_20:3	-0.91464	2.67451					DAG 16:0_18:0	-0.20736	1.00183
	DAG 16:0_18:0	-0.81598	3.07772					DAG 16:0_18:1	-0.0653	0.23656
	DAG 18:0_18:2	-0.77017	3.66343					DAG 16:0_18:2	-0.04074	0.223147
	PE 18:1_20:1	-0.69277	1.25955					DAG 16:0_20:1	0.507929	0.271782
	PE 18:0_20:2	-0.68722	1.35534					DAG 16:0_20:2	-1.47333	0.809266
	PC O-18:2/15:0	-0.56611	1.66516					DAG 16:0_20:3	-0.28146	0.772364
	PC O-18:1/17:1	-0.56208	1.16667					DAG 16:0_20:4	-0.79667	0.135668
	PE 18:2_20:3	-0.55373	1.04138					DAG 16:0_22:4	-0.94292	0.258233
	PC 17:1_17:1	-0.54378	1.24541					DAG 16:1_18:0	-0.22009	0.600094
	PC O-18:0/17:1	-0.52484	0.965394					DAG 16:1_18:1	-0.07582	0.414878
	PC O-16:2/18:2	-0.47401	1.90642					DAG 18:0_18:0		0.427243
	PC O-16:2/18:0	-0.46604	0.85682					DAG 18:0_18:1	0.678963	0.3919
	PC O-17:1/16:1	-0.45232	1.31034					DAG 18:0_18:2	-0.04468	0.281668
	PC 20:2_20:2	-0.44764	0.881316					DAG 18:0_20:4	-0.14087	0.784918
	PC O-17:1/20:2	-0.4439	1.39938					DAG 18:1_18:1	0.0564	0.66462
	PC O-17:0/19:1	-0.43759	1.11639					DAG 18:1_18:2	-0.0564	0.292309
	PC O-18:2/18:3	-0.4097	1.1826					DAG 18:1_18:3		0.427243
	PE O-17:2/20:3	-0.3928	1.06864					DAG 18:1_20:1		0.427243
	PC O-18:1/20:1	-0.37924	2.32551					DAG 18:1_20:3	0.14763	0.683504
	PC O-18:2/16:1	-0.3765	3.38461					DAG 18:1_20:4	-0.69232	0.182495
	PC 17:0_17:1	-0.36523	2.13781					DAG 18:2_18:2	0.053544	0.041371
	PC 18:0_22:4	-0.36503	0.742748					DAG 18:2_20:2	0.358299	0.060102
	PC 16:1_16:1	-0.36352	1.00027					DAG 18:2_20:3	1.20398	0.348827
	PE O-16:0/22:5	-0.36019	0.683174					HexCer 32:1;4
	PC 16:1_20:4	-0.34347	1.13617					HexCer 34:0;2		0.427243
	PC 16:1_18:0	-0.33717	2.28892					HexCer 34:1;2	-0.0165	0.062624
	PC O-17:0/17:1	-0.32967	1.09899					HexCer 36:1;2
	PC O-16:0/19:1	-0.32901	1.11888					HexCer 38:1;2
	PC O-18:1/17:0	-0.32607	0.62981					HexCer 40:1;2	0.027443	0.101
	PC O-17:1/18:0	-0.32256	1.04397					HexCer 42:1;2	0.072229	0.783006
	TAG 58:7	-0.32198	1.43711					HexCer 42:2;2	0.065353	0.253284
	PC O-18:1/18:3	-0.31752	1.57459					LPA 16:1		0.427243
	PC 18:1_20:3	-0.31375	1.45847					LPA 16:2	-0.05527	0.082378
	PC O-18:0/20:4	-0.29456	3.79197					LPA 18:0	0.399141	0.489946
	PC O-17:2/18:1	-0.29155	1.77318					LPA 18:1	-0.13244	0.16997
	PC O-18:1/18:2	-0.29089	3.10672					LPA 18:2	0.637053	0.443149
	PC O-16:0/22:5	-0.28742	3.80877					LPA 20:3
	PC O-18:1/20:3	-0.28416	2.12668					LPA 20:4
	PE 18:2_20:2	-0.27888	3.9541					LPC 15:1	1.1414	0.332754
	PC O-18:0/18:3	-0.27605	0.782149					LPC 16:0	-0.04248	0.089258
	PC O-17:1/18:2	-0.27522	2.74971					LPC 18:0	0.808246	0.64275
	PC O-18:2/18:2	-0.27397	2.43706					LPC 18:1
	PC O-16:0/17:1	-0.27364	1.94258					LPC 18:2
	PC O-16:1/22:4	-0.27311	0.446376					LPC O-12:1		0.427243
	PC 18:2_20:2	-0.26827	1.47245					LPC O-16:0	0.374964	1.26969
	PC 18:2_22:4	-0.26508	1.54462					LPC O-16:1
	PC O-18:0/22:4	-0.26389	1.62068					LPC O-18:0	0.268512	0.734612
	PC O-16:0/20:4	-0.2624	3.10065					LPC O-18:1	0.299176	0.677569
	PC 14:0_20:3	-0.26119	1.49471					LPC O-18:2
	PC 16:0_20:3	-0.26056	2.64508					LPC O-20:0
	PC 18:0_18:3	-0.26034	0.937075					LPC O-20:1
	PE O-18:0/20:5	-0.25757	1.09562					LPC O-20:2
	CE 20:5	-0.25163	1.67457					LPC O-22:1
	PE 17:0_20:4	-0.24913	0.508493					LPC O-22:2
	PE 20:1_20:4	-0.24878	1.47197					LPC O-24:1
	PC O-16:0/20:3	-0.24784	2.78556					LPC O-24:2
	PC 16:0_24:4	-0.24574	0.418884					LPE 16:0	0.193056	0.641675
	PC O-17:0/20:3	-0.24568	0.622294					LPE 18:0	0.116079	0.373497
	PC O-18:2/18:1	-0.24503	2.94933					LPE 18:1	-0.01662	0.021188
	PC O-17:1/20:4	-0.24448	1.21626					LPE 18:2	0.570697	0.349447
	PC 18:0_18:1	-0.24236	2.09867					LPE 20:0
	PC O-16:2/16:0	-0.24198	1.87843					LPE 20:1	1.07367	0.308649
	PC 16:0_22:4	-0.24101	2.49567					LPE 20:2
	PC O-18:1/22:4	-0.23734	1.10936					LPE 20:3
	PC 18:2_20:3	-0.2371	1.82892					LPE 20:4	-0.00028	0.000351
	PC O-16:0/22:4	-0.23601	3.6709					LPE 22:4		0.427243
	PC O-16:0/24:4	-0.23597	1.7497					LPE 22:6
	PC 18:1_18:3	-0.23353	0.567861					LPE O-16:0	0.3661	1.66154
	PC O-18:0/18:1	-0.23352	4.38382					LPE O-16:1	0.381188	1.59139
	PC O-18:0/20:3	-0.23275	1.98762					LPE O-16:2		0.427243
	PC O-16:0/16:2	-0.23133	1.05636					LPE O-18:0	0.117972	0.802737
	PC 18:1_18:1	-0.23024	2.9324					LPE O-18:1	0.294706	1.10535
	PC O-16:2/18:1	-0.23019	0.468664					LPE O-18:2	0.35036	1.13609
	PE 16:0_22:5	-0.2301	2.00907					LPE O-20:0	0.729234	0.580044
	PC O-16:0/18:2	-0.22979	3.13191					LPE O-20:1	0.261937	1.28872
	PC 16:1_20:2	-0.22934	0.737314					LPE O-20:2	0.875947	0.72002
	PG 18:0_20:3	-0.22855	0.962365					LPE O-22:0
	PC O-18:1/14:0	-0.22854	1.97319					LPE O-22:1
	PE 18:2_22:4	-0.22766	0.868873					LPE O-22:2	0.402844	0.06783
	PC 18:1_20:2	-0.22544	1.87164					LPE O-24:1
	PC O-18:1/18:1	-0.22537	2.99759					LPE O-24:2
	PC O-17:2/18:2	-0.22357	0.88177					LPG 14:1		0.427243
	PC 18:0_20:3	-0.22325	1.42261					LPG 16:0	1.23568	0.366326
	PC O-18:2/20:2	-0.22283	1.18052					LPG 16:1	0.593051	0.100894
	PC O-18:1/16:1	-0.21546	1.59481					LPG 18:0
	PC 14:0_20:2	-0.21508	0.603918					LPG 18:1	-0.0077	0.032642
	PC 18:0_18:2	-0.21171	2.65835					LPG 18:2	-0.09555	0.180874
	PE O-17:0/22:5	-0.20767	0.672107					LPG 18:3
	PC O-18:2/14:0	-0.20652	1.43875					LPG 20:3		0.427243
	PG 16:0_20:2	-0.20644	0.64233					LPG 20:4	0.376639	0.208823
	PC O-18:2/16:0	-0.20292	3.49383					LPG 22:3		0.427243
	PC O-18:0/24:4	-0.20243	2.11518					LPG 22:4
	PC 16:0_20:1	-0.20028	2.16288					LPG 22:5		0.427243
	PC O-16:0/16:1	-0.19883	2.39727					LPG 22:6	0.106838	0.176225
	PC O-18:0/18:2	-0.19856	2.60192					LPI 18:0	0.275193	0.706578
	PC 18:2_20:5	-0.1983	1.55428					LPI 18:1	0.12883	0.289321
	PC O-17:0/16:1	-0.19818	1.55428					LPI 18:2	0.92371	0.156632
	PC O-16:0/20:2	-0.19702	3.21165					LPI 20:4	0.169326	0.211506
	PC O-17:0/18:1	-0.19627	0.671416					LPS 18:0		0.427243
	PC 18:1_20:1	-0.19574	0.500325					LPS 18:1
	PE 18:2_20:4	-0.19568	0.165656					PA 14:0_20:1
	PE 20:2_20:2	-0.19247	1.09767					PA 16:0_16:0	0.100168	0.554803
	PC O-16:0/18:3	-0.19204	3.14225					PA 16:0_18:0	-0.41208	0.252061
	PC 18:2_18:2	-0.19027	1.87017					PA 16:0_18:1	0.049487	0.097333
	PC 18:1_18:2	-0.18925	1.75239					PA 16:0_18:2	-1.25398	0.351338
	PC O-18:0/22:6	-0.18915	0.566407					PA 16:1_18:0	-0.30786	0.051386
	PE 16:0_22:4	-0.18609	1.16745					PA 17:1_17:1	0.504223	0.289672
	PG 18:0_18:2	-0.18602	0.720477					PA 18:0_18:1	0.084358	0.425407
	PC O-17:1/18:1	-0.18488	1.63705					PA 18:0_18:2	0.171967	0.520085
	PE 18:0_20:4	-0.18445	2.08454					PA 18:0_20:4	1.14665	0.332158
	PC 16:0_18:1	-0.18404	3.06581					PA 18:1_18:1	-0.10436	0.08886
	PE 16:0_16:0	-0.18321	1.1968					PA 18:1_20:3		0.427243
	PC O-16:0/18:1	-0.18145	3.08534					PA 22:6_22:6	-0.38888	0.252368
	PE 14:0_18:0	-0.17815	0.579824					PC 14:0_18:0	-0.94541	0.275268
	PC O-16:0/20:1	-0.17803	1.28977					PC 14:0_18:1	-0.99335	0.729298
	PC 16:1_18:2	-0.17769	3.24658					PC 14:0_18:2	-0.18147	0.307287
	PC 14:0_18:2	-0.17646	1.05865					PC 14:0_20:3
	PE O-16:0/22:2	-0.17269	0.423619					PC 15:0_17:0
	PE 16:0_20:1	-0.17258	1.18303					PC 15:0_17:1	-0.68306	0.477188
	PE 18:0_22:6	-0.17052	1.88729					PC 16:0_16:0	-0.26767	0.525823
	PC 18:1_22:4	-0.1697	0.585312					PC 16:0_16:1	-0.8696	0.624961
	PC O-18:1/16:2	-0.16927	1.33597					PC 16:0_16:2
	PE 16:1_20:2	-0.16913	0.538037					PC 16:0_18:0		0.427243
	PC 18:2_20:1	-0.16743	1.71068					PC 16:0_18:1	-0.24578	1.335
	PC O-18:1/24:4	-0.16669	1.02012					PC 16:0_18:2	-0.17208	0.791084
	PE 16:1_20:4	-0.16654	1.59352					PC 16:0_18:3	-0.24502	0.040608
	PC 16:1_18:1	-0.1644	1.36063					PC 16:0_20:1	-0.47707	0.080743
	PC O-18:1/20:2	-0.1639	1.44091					PC 16:0_20:2	0.021701	0.079875
	PC 20:2_20:3	-0.16266	0.372872					PC 16:0_20:3	-0.41778	0.866939
	PC 16:0_20:2	-0.16092	3.5692					PC 16:0_20:4	-0.05886	0.081829
	PC 18:2_18:3	-0.15806	0.309154					PC 16:0_22:4	-0.24353	0.389534
	PE O-16:2/18:0	-0.15745	0.416981					PC 16:0_22:5	0.151619	0.032435
	PC 15:0_20:5	-0.15711	0.738194					PC 16:0_22:6	0.373223	0.062688
	PC O-18:1/15:0	-0.15649	1.0102					PC 16:0_24:4
	PC O-16:0/22:2	-0.15582	0.709008					PC 16:1_16:1	-0.5637	1.22512
	PC O-17:0/18:2	-0.15498	1.62115					PC 16:1_18:0	-0.62916	0.536445
	PC O-17:1/16:0	-0.14971	1.07975					PC 16:1_18:1	-0.28546	1.10306
	PE O-18:1/22:2	-0.14899	0.376585					PC 16:1_18:2	-0.6098	0.447025
	PC O-18:2/20:3	-0.14848	1.20232					PC 16:1_20:1	0.36915	0.061982
	PE 16:0_20:2	-0.14548	1.3672					PC 16:1_20:2		0.427243
	PC 14:0_20:5	-0.14465	0.793151					PC 16:1_20:3	-0.94295	0.252505
	PC O-16:1/18:2	-0.14206	1.68178					PC 16:1_20:4	0.711891	0.523557
	PC 16:0_18:2	-0.14175	1.72313					PC 16:1_22:3		0.427243
	PC O-17:0/20:4	-0.1382	1.21774					PC 16:1_22:4	-0.13246	0.026763
	PE O-17:2/18:1	-0.13797	0.271739					PC 16:1_22:5	-1.17461	0.195603
	PC O-18:2/22:4	-0.13713	0.499584					PC 16:1_22:6
	PC O-18:0/16:1	-0.13669	2.01897					PC 16:2_18:1
	PE 18:2_20:1	-0.13217	0.828076					PC 17:0_17:0
	PE 16:1_22:4	-0.13057	0.315529					PC 17:0_17:1
	PC O-18:0/20:2	-0.12934	0.804367					PC 17:1_17:1	-0.24963	0.083982
	PC O-18:1/22:6	-0.1269	0.24535					PC 18:0_18:1	-0.75031	0.600492
	PC 18:0_20:2	-0.12654	0.423268					PC 18:0_18:2	-0.07166	0.413306
	PC O-18:1/18:0	-0.12613	0.774065					PC 18:0_18:3
	PE 16:1_18:0	-0.12515	2.21138					PC 18:0_20:2
	PC O-17:2/16:0	-0.12383	0.613959					PC 18:0_20:3
	PE 18:1_22:4	-0.1236	0.517004					PC 18:0_20:4	-0.01116	0.022878
	PE 16:0_20:4	-0.12302	1.28864					PC 18:0_22:4	1.7596	1.07709
	PC O-18:2/18:0	-0.12137	0.608738					PC 18:0_22:5
	PC O-16:0/22:1	-0.12058	0.4151					PC 18:0_22:6		0.427243
	PE 16:0_20:3	-0.11724	0.678445					PC 18:1_18:1	-0.06443	0.233094
	PC 14:0_18:0	-0.11352	1.52488					PC 18:1_18:2	-0.25781	0.828017
	PC O-18:1/16:0	-0.11344	2.91					PC 18:1_18:3
	PE O-16:1/24:5	-0.11021	0.22483					PC 18:1_20:1
	PC O-16:1/16:1	-0.10975	0.386653					PC 18:1_20:2
	PC O-16:1/16:0	-0.10651	3.27707					PC 18:1_20:3	-0.05071	0.092913
	PC O-16:1/20:4	-0.10645	0.548407					PC 18:1_22:3
	PE 18:2_18:2	-0.10561	1.18711					PC 18:1_22:4	0.873366	0.235634
	PC 15:0_17:1	-0.10501	1.54019					PC 18:1_22:5		0.427243
	PE 18:0_22:5	-0.10237	0.755729					PC 18:1_22:6
	PG 18:0_18:1	-0.10206	0.124787					PC 18:2_18:2	-0.04959	0.090037
	PE 18:1_22:5	-0.10168	1.22626					PC 18:2_18:3
	PG 16:0_20:3	-0.10146	0.322129					PC 18:2_20:2	0.068548	0.011076
	PE O-18:2/22:5	-0.10009	0.485037					PC 18:2_20:3	0.13725	0.067903
	PC O-16:1/18:1	-0.09746	0.578278					PC 18:2_20:4	-0.35803	0.557561
	PC 14:0_16:0	-0.09518	1.24085					PC 18:2_22:2
	DAG 18:0_20:4	-0.09424	0.478698					PC 18:2_22:4	0.652552	0.301077
	PE 18:0_18:3	-0.09031	0.558187					PC 20:1_20:3
	PC 15:0_15:0	-0.08879	0.996826					PC 20:1_20:4		0.427243
	PE O-18:0/16:1	-0.08466	0.728407					PC 20:2_20:2
	PC 14:0_18:1	-0.07333	0.785689					PC 20:2_20:3
	PE 18:1_20:2	-0.07116	0.463383					PC 20:2_20:4
	PC O-16:1/20:3	-0.07107	0.194405					PC 20:3_20:3	0.774984	0.367537
	PE 16:0_18:1	-0.0615	1.15971					PC 20:3_20:4	0.268199	0.147612
	PC 16:0_16:1	-0.06011	0.609369					PC 20:4_20:4		0.427243
	PE 18:1_20:3	-0.05987	0.77804					PC 20:4_24:4
	PE O-18:0/20:2	-0.05865	0.344432					PC O-16:0/16:0	0.115298	1.05987
	PC O-17:0/15:0	-0.05711	0.227248					PC O-16:0/16:1	-0.08385	0.316888
	PE 17:0_17:1	-0.0562	0.327699					PC O-16:0/16:2	0.452651	1.01098
	PE O-16:1/19:2	-0.05301	0.158333					PC O-16:0/18:0
	PE 18:1_18:2	-0.05233	0.909913					PC O-16:0/18:1	-0.24113	0.647111
	PE 16:0_18:2	-0.05208	0.700312					PC O-16:0/18:2	-0.10166	0.266414
	PE O-18:0/18:3	-0.05043	0.125917					PC O-16:0/18:3		0.427243
	PE 18:0_18:0	-0.04901	0.146655					PC O-16:0/20:1	-0.03705	0.057716
	PC O-18:0/18:0	-0.04667	0.307484					PC O-16:0/20:2	-0.57885	1.26798
	PC 14:0_20:4	-0.04657	0.152748					PC O-16:0/20:3	0.151907	0.624496
	PC 16:0_18:3	-0.04315	0.128383					PC O-16:0/20:4	0.096728	0.479565
	PC O-18:0/20:1	-0.04017	0.12548					PC O-16:0/20:5		0.427243
	PE O-16:0/24:4	-0.03778	0.171918					PC O-16:0/22:1		0.427243
	PE 18:0_20:3	-0.0372	0.336959					PC O-16:0/22:2
	PC O-17:0/18:3	-0.0371	0.101648					PC O-16:0/22:3	0.51141	0.08672
	PE O-16:0/20:3	-0.03533	0.169486					PC O-16:0/22:4	0.164409	0.478024
	PE 18:0_18:2	-0.03498	0.692361					PC O-16:0/22:5	1.25684	0.20755
	PC 16:0_16:0	-0.03104	2.06716					PC O-16:0/22:6	0.061287	0.018888
	PC O-17:2/18:0	-0.02999	0.080178					PC O-16:0/24:4	-1.49792	0.239972
	PG 16:0_20:4	-0.02716	0.058089					PC O-16:0/24:5
	PE O-18:1/22:5	-0.02448	0.260318					PC O-16:1/16:0	-0.06519	0.215573
	PG 18:1_20:2	-0.02361	0.043672					PC O-16:1/16:1	0.052868	0.119391
	PE 18:1_18:1	-0.02201	0.243728					PC O-16:1/18:0	-0.40731	1.18244
	PE O-16:2/18:2	-0.02129	0.112401					PC O-16:1/18:1	-0.0739	0.296885
	PC O-18:0/16:0	-0.01938	0.428856					PC O-16:1/18:3	0.616237	0.104904
	PG 18:0_20:4	-0.01465	0.039111					PC O-16:1/20:1	-0.28766	0.568042
	PE O-16:0/20:4	-0.01332	0.228623					PC O-16:1/20:2	0.383827	1.04573
	PC O-18:0/15:0	-0.01084	0.037853					PC O-16:1/20:3	0.043268	0.162473
	PE O-16:0/20:5	-0.00832	0.0261					PC O-16:1/20:4	-0.00672	0.016309
	PE O-18:2/22:6	-0.00786	0.062414					PC O-16:1/22:3	-0.45988	1.04322
	PC 16:0_18:0	-0.00689	0.058836					PC O-16:1/22:4	-0.01191	0.031123
	PC 16:0_16:2	-0.00544	0.025847					PC O-16:1/22:5	-0.17388	0.764161
	PE O-18:2/20:4	-0.00205	0.020224					PC O-16:1/24:4
	PE 16:0_18:0	-0.00148	0.019831					PC O-16:2/16:0	0.178181	0.505491
	PC 15:0_17:0	-0.00044	0.003764					PC O-16:2/16:1		0.427243
	PE O-16:0/22:4	9.87e-05	0.001056					PC O-16:2/18:0	-0.15342	0.615553
	PC O-16:0/16:0	0.000748	0.119156					PC O-16:2/18:1	-0.17442	0.927426
	PE 18:0_22:4	0.001409	0.006294					PC O-16:2/18:2	-0.34645	0.568572
	PG 16:0_18:1	0.005489	0.009607					PC O-16:2/18:3
	PE O-18:0/20:4	0.006655	0.138323					PC O-16:2/20:0		0.427243
	PC O-17:0/16:0	0.008452	0.041989					PC O-16:2/20:1	0.32861	0.920669
	PE O-18:2/16:1	0.014685	0.044125					PC O-16:2/20:2	-0.03795	0.06233
	PE O-18:0/20:3	0.017312	0.264201					PC O-16:2/20:3	0.067708	0.190246
	PE O-16:1/22:5	0.02261	0.110347					PC O-16:2/22:1		0.427243
	PE 18:0_18:1	0.026302	0.278147					PC O-16:2/22:3	0.618214	1.50395
	LPE 18:0	0.037902	0.129385					PC O-16:2/22:4	0.279761	0.944747
	PE O-18:1/16:1	0.038675	0.350209					PC O-16:2/24:4
	LPE O-18:0	0.040008	0.394523					PC O-18:0/14:0	-0.04699	0.104192
	PE O-16:0/18:2	0.040329	0.84892					PC O-18:0/16:0
	LPE 18:2	0.042766	0.061539					PC O-18:0/16:1	-0.16168	0.397537
	PE O-16:1/22:1	0.044135	0.056881					PC O-18:0/18:0	0.184379	0.03032
	PE O-18:1/20:1	0.044504	0.196599					PC O-18:0/18:1	-0.1315	0.322166
	PE O-18:0/18:2	0.049718	1.12025					PC O-18:0/18:2	-0.52526	0.822628
	PE O-18:2/18:3	0.054103	0.099244					PC O-18:0/18:3
	PE O-18:1/20:3	0.054751	1.4817					PC O-18:0/20:1	0.633027	0.160431
	PE O-18:0/24:4	0.056272	0.44886					PC O-18:0/20:2	0.104775	0.034079
	PE O-18:1/18:3	0.058825	0.450446					PC O-18:0/20:3	0.765591	0.451059
	PE O-18:1/22:6	0.058983	0.490112					PC O-18:0/20:4	0.007891	0.016169
	PC 20:1_20:4	0.06101	0.18918					PC O-18:0/22:3
	PE O-18:2/20:2	0.064675	0.430946					PC O-18:0/22:4	-1.55364	0.432239
	PE O-16:1/24:4	0.06824	0.342834					PC O-18:0/22:5		0.427243
	PE O-18:2/18:2	0.068943	2.18116					PC O-18:0/22:6	-1.1906	0.275615
	PE O-18:0/18:1	0.075941	1.69749					PC O-18:0/24:4
	PE O-18:2/18:1	0.077376	2.46835					PC O-18:1/14:0	-0.02165	0.055044
	PC O-17:0/16:2	0.07752	0.157746					PC O-18:1/16:0	-0.22818	0.483489
	PE O-16:0/20:1	0.077529	0.596483					PC O-18:1/16:1	-0.07364	0.119843
	PE O-16:1/20:3	0.077922	2.855					PC O-18:1/16:2	-0.54327	0.198802
	PE O-16:1/20:4	0.078878	2.14386					PC O-18:1/18:0	-0.30899	0.101934
	PE O-18:0/20:1	0.079314	0.286705					PC O-18:1/18:1	-0.28174	0.678898
	PE O-17:0/18:2	0.079674	0.282144					PC O-18:1/18:2	0.038554	0.099782
	PE O-18:0/14:0	0.079872	0.590082					PC O-18:1/18:3
	PC O-16:1/17:0	0.080012	0.301766					PC O-18:1/20:1	0.677372	0.420757
	PC O-16:0/17:0	0.081396	0.328301					PC O-18:1/20:2	-0.05518	0.008895
	PE O-16:1/22:2	0.081759	0.210612					PC O-18:1/20:3	0.042574	0.090758
	PE O-18:2/22:4	0.083921	1.09835					PC O-18:1/20:4	0.002296	0.007024
	PE O-18:1/22:4	0.084015	0.775291					PC O-18:1/22:1
	PE O-18:0/22:2	0.084374	0.067357					PC O-18:1/22:3		0.427243
	PE O-18:0/22:4	0.08704	1.22175					PC O-18:1/22:4	0.942763	0.265373
	PG 18:0_20:2	0.087091	0.107694					PC O-18:1/22:5	0.822609	0.545451
	PG 18:2_20:2	0.088358	0.595189					PC O-18:1/22:6
	PE O-16:1/22:4	0.089803	1.27785					PC O-18:1/24:4
	PC O-17:0/17:0	0.092187	0.565947					PC O-18:2/14:0	1.34004	0.401786
	PC O-18:0/14:0	0.09328	0.511475					PC O-18:2/16:0	0.05722	0.090063
	PE O-18:0/16:0	0.093614	1.07053					PC O-18:2/16:1	-1.07239	0.928404
	PE O-17:2/16:0	0.095073	0.275711					PC O-18:2/18:0	-0.38253	0.869252
	PE O-18:1/20:4	0.097758	3.72091					PC O-18:2/18:1	0.348877	0.764593
	PE O-18:2/20:3	0.102881	0.494242					PC O-18:2/18:2	-0.00231	0.005378
	PE O-17:1/20:4	0.105473	3.3863					PC O-18:2/20:2
	PE 16:1_18:1	0.106625	1.9299					PC O-18:2/20:3	-0.16553	0.053158
	PE O-16:1/18:2	0.106965	2.95048					PC O-18:2/20:4	0.145113	0.351396
	PE O-18:1/18:2	0.10885	4.30935					PC O-18:2/22:4		0.427243
	PE O-16:0/18:1	0.113406	2.44092					PC O-18:2/24:4
	PG 18:1_18:1	0.115226	0.38745					PE 14:0_18:1	-0.11764	0.038976
	PE O-18:1/14:0	0.118842	0.573137					PE 16:0_16:0	-0.14453	0.377393
	PE O-16:0/20:2	0.12128	0.800534					PE 16:0_16:1	-0.18982	0.514082
	PE O-17:2/18:0	0.122335	0.206206					PE 16:0_17:1
	PE 17:1_17:1	0.124861	0.35786					PE 16:0_18:0		0.427243
	PE O-16:0/16:1	0.12521	2.03179					PE 16:0_18:1	0.0087	0.021738
	PE O-16:1/20:2	0.127155	2.16408					PE 16:0_18:2	-0.04977	0.113402
	PE O-18:2/16:0	0.13019	2.87356					PE 16:0_20:1	-1.21418	0.354001
	PE O-16:2/20:4	0.132881	0.815507					PE 16:0_20:2	-0.15491	0.051488
	PE O-18:1/16:0	0.13358	3.51641					PE 16:0_20:3	-0.02979	0.107714
	PE O-17:0/20:3	0.136527	1.34929					PE 16:0_20:4	-0.04883	0.111017
	PE O-18:2/17:1	0.142082	0.249925					PE 16:0_22:4	-0.17878	0.460833
	PE O-18:0/22:6	0.14231	0.373243					PE 16:0_22:5	-1.3976	0.416455
	PE O-18:1/24:4	0.147043	2.6023					PE 16:0_22:6	-0.20236	0.327267
	PE 17:1_19:1	0.147049	0.380819					PE 16:1_18:0	-0.11434	0.314283
	PE O-18:1/18:1	0.147443	4.24392					PE 16:1_18:1	-0.25385	1.46641
	PE O-17:1/18:2	0.151589	1.80424					PE 16:1_20:2
	PE O-16:1/18:3	0.152062	2.23621					PE 16:1_20:3	-0.12987	0.258137
	PE O-16:1/18:1	0.152209	4.04944					PE 16:1_22:4	2.0289	0.297523
	LPE 20:4	0.15694	0.289081					PE 17:0_17:1		0.427243
	PG 16:1_22:5	0.161298	0.502381					PE 17:0_22:4
	CE 18:2	0.161541	0.365263					PE 17:1_17:1		0.427243
	PE O-17:1/20:2	0.168587	0.467922					PE 18:0_18:1	0.074388	0.196481
	PE O-18:2/14:0	0.171589	0.45723					PE 18:0_18:2	-0.04001	0.096807
	PE O-16:1/16:1	0.187766	0.958849					PE 18:0_18:3
	PE O-18:1/20:2	0.191377	3.98553					PE 18:0_20:1	-0.22945	0.358072
	CE 20:4	0.191378	0.947753					PE 18:0_20:2	-0.17463	0.057768
	PE O-17:1/16:1	0.195244	0.512522					PE 18:0_20:3	-0.27399	0.34582
	LPE O-16:0	0.209073	0.611558					PE 18:0_20:4	-0.11105	0.21447
	PE O-17:0/20:2	0.209881	1.34145					PE 18:0_22:3	0.821561	0.223405
	PE O-18:2/15:0	0.221394	0.846319					PE 18:0_22:4	-0.02377	0.063777
	PE O-16:0/16:0	0.227977	2.13233					PE 18:0_22:5	-1.63773	0.968456
	SM 44:2;2	0.242514	1.48064					PE 18:0_22:6	0.11089	0.344164
	PE O-16:1/20:1	0.253245	3.48024					PE 18:0_24:4
	PE O-16:1/17:1	0.257693	0.765043					PE 18:1_18:1	-0.04144	0.1698
	PE O-17:1/22:4	0.257728	1.36268					PE 18:1_18:2	-0.19242	0.469826
	PE O-18:1/17:1	0.260093	0.51934					PE 18:1_18:3
	PE O-17:1/18:1	0.263256	1.18732					PE 18:1_20:1	0.037253	0.011656
	PE O-16:0/22:6	0.266005	0.991851					PE 18:1_20:2	0.870959	0.241115
	PG 16:0_18:0	0.266813	1.20943					PE 18:1_20:3	-0.06086	0.11013
	PE O-16:1/16:0	0.279294	2.72355					PE 18:1_20:4	0.586319	0.225246
	SM 38:1;2	0.288242	1.58662					PE 18:1_22:4	0.179965	0.338766
	SM 34:0;2	0.290236	2.99771					PE 18:1_22:6
	SM 40:2;2	0.299186	1.96365					PE 18:2_18:2	-0.13886	0.185826
	SM 42:1;2	0.301311	2.55592					PE 18:2_20:1
	SM 42:2;2	0.307171	3.1107					PE 18:2_20:2
	SM 40:1;2	0.316186	3.16496					PE 18:2_20:3
	PE O-16:1/22:6	0.316422	4.07034					PE 18:2_20:4	-0.17554	0.195664
	SM 32:1;2	0.321294	1.08403					PE 18:2_22:4		0.427243
	PG 18:1_20:3	0.325393	2.61162					PE 20:1_20:3
	SM 34:1;2	0.328781	3.29273					PE 20:1_20:4		0.427243
	PG 18:1_18:2	0.36032	5.67204					PE 20:1_22:5
	SM 36:0;2	0.372045	1.90134					PE 20:2_20:2		0.427243
	LPE O-16:1	0.373134	1.57014					PE 20:2_20:3
	LPC 18:0	0.373207	1.57593					PE 20:2_20:4
	SM 34:2;2	0.381401	2.30938					PE 20:2_22:4
	SM 36:1;2	0.384774	2.95148					PE 20:3_20:3	-0.32573	0.072943
	LPE O-18:1	0.414592	1.95623					PE 20:4_20:4	-0.32563	0.263718
	LPC O-18:0	0.435551	1.97287					PE 22:3_22:5		0.427243
	LPE O-18:2	0.453181	2.75538					PE O-16:0/16:0	0.647062	0.483972
	LPC 16:0	0.457946	1.892					PE O-16:0/16:1	-0.20097	0.305127
	SM 40:0;2	0.460172	2.41779					PE O-16:0/18:1	-0.02873	0.142017
	LPC O-16:0	0.515121	1.82725					PE O-16:0/18:2	-0.00416	0.008423
	PE O-16:1/19:1	0.564065	2.40121					PE O-16:0/18:3
	PG 18:2_22:4	0.591832	0.904157					PE O-16:0/20:1	-0.17345	0.31221
	LPC O-18:1	0.611187	2.64174					PE O-16:0/20:2	-0.69125	0.466505
	PG 18:2_20:4	0.613119	2.03883					PE O-16:0/20:3	-0.1697	0.317586
	PG 18:2_18:2	0.616343	2.08397					PE O-16:0/20:4	0.136771	0.451144
	PE O-18:1/19:1	0.703951	2.75983					PE O-16:0/20:5		0.427243
	PG 20:3_20:4	0.779158	2.863					PE O-16:0/22:3	0.256425	0.087723
	PG 16:0_18:2	0.789366	0.709998					PE O-16:0/22:4	-0.00999	0.019087
								PE O-16:0/22:5	-0.46638	0.457635
								PE O-16:0/22:6	0.839526	0.626252
								PE O-16:0/24:4		0.427243
								PE O-16:1/16:0	-0.17177	0.271373
								PE O-16:1/16:1	0.029483	0.061269
								PE O-16:1/18:1	0.011351	0.042001
								PE O-16:1/18:2	0.041227	0.179149
								PE O-16:1/18:3
								PE O-16:1/19:1		0.427243
								PE O-16:1/19:2
								PE O-16:1/20:1	0.174872	0.659037
								PE O-16:1/20:2	-0.0857	0.209171
								PE O-16:1/20:3	-0.02373	0.093358
								PE O-16:1/20:4	-0.02213	0.062437
								PE O-16:1/20:5	1.44086	0.232656
								PE O-16:1/22:2	-0.01809	0.002897
								PE O-16:1/22:3	-0.15682	0.584208
								PE O-16:1/22:4	-0.05234	0.171254
								PE O-16:1/22:5	0.007303	0.01128
								PE O-16:1/22:6	-0.11517	0.477168
								PE O-16:1/24:3	0.310964	0.051922
								PE O-16:1/24:4	-0.02892	0.121735
								PE O-16:1/24:5
								PE O-16:1/24:6
								PE O-16:2/16:0	-0.19173	0.064961
								PE O-16:2/18:0	-0.61018	0.219424
								PE O-16:2/18:1	-0.22925	0.279128
								PE O-16:2/18:2
								PE O-16:2/20:2
								PE O-16:2/20:4	0.7417	0.126398
								PE O-17:0/17:1		0.427243
								PE O-17:0/18:2	-0.11361	0.296542
								PE O-17:0/20:2
								PE O-17:1/17:1	1.24495	0.344248
								PE O-17:1/18:1	-0.29446	1.54445
								PE O-17:1/18:2
								PE O-17:1/20:4
								PE O-17:2/16:1		0.427243
								PE O-17:2/17:1		0.427243
								PE O-17:2/18:0
								PE O-17:2/18:1
								PE O-17:2/20:3
								PE O-18:0/14:0	0.266131	0.143158
								PE O-18:0/14:1
								PE O-18:0/16:0	-0.00833	0.032178
								PE O-18:0/16:1	-0.07691	0.218902
								PE O-18:0/16:2
								PE O-18:0/18:1	0.002101	0.007982
								PE O-18:0/18:2	-0.03619	0.111227
								PE O-18:0/18:3
								PE O-18:0/20:1	1.6033	0.946396
								PE O-18:0/20:2		0.427243
								PE O-18:0/20:3	0.22006	0.875267
								PE O-18:0/20:4	-0.07605	0.28024
								PE O-18:0/20:5	-0.29306	0.101379
								PE O-18:0/22:3	-0.26602	0.044199
								PE O-18:0/22:4	0.086271	0.181873
								PE O-18:0/22:5	-1.13201	0.32894
								PE O-18:0/22:6	-0.193	0.095119
								PE O-18:0/24:4
								PE O-18:1/14:0	-0.31558	0.242183
								PE O-18:1/16:0	0.075626	0.225607
								PE O-18:1/16:1	-0.07836	0.281102
								PE O-18:1/16:2
								PE O-18:1/17:1		0.427243
								PE O-18:1/18:1	0.001319	0.005656
								PE O-18:1/18:2	-0.01759	0.064194
								PE O-18:1/18:3	0.036672	0.011691
								PE O-18:1/20:1	-0.15356	0.424929
								PE O-18:1/20:2	-0.63264	0.473352
								PE O-18:1/20:3	0.001357	0.004854
								PE O-18:1/20:4	-0.01804	0.053698
								PE O-18:1/20:5	-0.30364	0.391255
								PE O-18:1/22:3	-0.03319	0.102437
								PE O-18:1/22:4	0.055697	0.21727
								PE O-18:1/22:5	0.013659	0.029486
								PE O-18:1/22:6	0.016126	0.065152
								PE O-18:1/24:3
								PE O-18:1/24:4	-1.45191	0.79783
								PE O-18:1/24:5
								PE O-18:2/14:0	0.249241	0.501617
								PE O-18:2/16:0	-0.0037	0.00982
								PE O-18:2/16:1	-0.04376	0.107853
								PE O-18:2/16:2
								PE O-18:2/17:0		0.780689
								PE O-18:2/17:1
								PE O-18:2/18:1	-0.08658	0.406818
								PE O-18:2/18:2	-0.08944	0.209193
								PE O-18:2/18:3
								PE O-18:2/20:1	0.384536	0.615892
								PE O-18:2/20:2	-0.24422	1.23501
								PE O-18:2/20:3	-0.03493	0.084859
								PE O-18:2/20:4	-0.01215	0.038606
								PE O-18:2/20:5		0.427243
								PE O-18:2/22:3	-0.19446	1.08038
								PE O-18:2/22:4	-0.0472	0.126415
								PE O-18:2/22:5	-0.18021	0.356423
								PE O-18:2/22:6	-0.11401	0.329718
								PE O-18:2/24:4	-0.07859	0.025467
								PG 14:0_18:1	-0.01934	0.023953
								PG 16:0_16:0	-0.06549	0.312364
								PG 16:0_16:1	-0.0444	0.137117
								PG 16:0_18:0	-0.13963	0.422144
								PG 16:0_18:1	-0.0488	0.19965
								PG 16:0_18:2	-0.32592	0.757164
								PG 16:0_20:1
								PG 16:0_20:2		0.427243
								PG 16:0_20:3	0.006464	0.002055
								PG 16:0_20:4	-0.02922	0.170244
								PG 16:0_22:4	-0.21406	0.035341
								PG 16:1_18:0	-0.35523	0.215769
								PG 16:1_18:1	-0.20322	0.688044
								PG 16:1_18:2	0.23173	0.679858
								PG 16:1_20:3	0.031322	0.07311
								PG 16:1_22:3		0.427243
								PG 16:1_22:4	0.046031	0.142529
								PG 16:1_22:5	0.504557	0.304191
								PG 17:0_17:1		0.427243
								PG 18:0_18:1	-0.07585	0.249723
								PG 18:0_18:2	0.025451	0.108855
								PG 18:0_20:2
								PG 18:0_20:3	1.03261	0.173985
								PG 18:0_20:4	-0.09405	0.121304
								PG 18:1_18:1	-0.07353	0.326021
								PG 18:1_18:2	0.013145	0.019035
								PG 18:1_18:3
								PG 18:1_20:2	0.663868	0.11311
								PG 18:1_20:3	-0.2212	0.311994
								PG 18:1_20:4	-0.03033	0.125453
								PG 18:1_22:5
								PG 18:1_22:6	0.922879	0.819191
								PG 18:2_18:2	0.023397	0.053957
								PG 18:2_20:1
								PG 18:2_20:2		0.427243
								PG 18:2_20:3	-0.00205	0.000649
								PG 18:2_20:4	-0.08768	0.097531
								PG 18:2_22:4
								PG 18:2_22:5		0.427243
								PG 18:2_22:6	0.40199	0.247802
								PG 20:2_20:4
								PG 20:3_20:3		0.427243
								PG 20:3_20:4		0.924319
								PG 20:3_22:5
								PG 20:3_22:6
								PG 20:4_20:4	-0.97072	0.680989
								PG 20:4_22:4	0.403497	0.539433
								PG 20:4_22:5
								PG 20:4_22:6	0.24489	0.084396
								PG 22:4_22:6
								PG 22:5_22:5
								PG 22:5_22:6
								PG 22:6_22:6	-0.11056	0.336203
								PI 14:0_17:0
								PI 16:0_16:1		0.427243
								PI 16:0_18:0	-0.3547	0.123755
								PI 16:0_18:1	-0.13651	0.291343
								PI 16:0_18:2	-0.22035	0.693608
								PI 16:0_20:2
								PI 16:0_20:3	0.496007	0.122434
								PI 16:0_20:4	-0.11488	0.309155
								PI 16:0_22:4	-0.25057	0.131736
								PI 16:0_22:5
								PI 16:1_18:0	-0.09397	0.463693
								PI 16:1_18:1	-0.02106	0.034642
								PI 16:1_20:1
								PI 17:0_17:0		0.427243
								PI 17:0_18:2	-0.33807	0.06491
								PI 17:0_20:4
								PI 17:1_18:1		0.427243
								PI 18:0_18:1	-0.02388	0.073819
								PI 18:0_18:2	-0.03101	0.077862
								PI 18:0_20:2	-0.04512	0.014602
								PI 18:0_20:3	-0.05607	0.157815
								PI 18:0_20:4	-0.06735	0.180331
								PI 18:0_22:3		0.427243
								PI 18:0_22:4	-0.16086	0.439433
								PI 18:0_22:5	-1.26937	0.37733
								PI 18:0_22:6		0.427243
								PI 18:1_18:1	-0.05306	0.135375
								PI 18:1_18:2	-0.12231	0.30864
								PI 18:1_20:1	0.739065	0.570672
								PI 18:1_20:2	-0.2274	0.078004
								PI 18:1_20:3	-0.07571	0.18318
								PI 18:1_20:4	-0.12203	0.246533
								PI 18:1_22:4	-0.12191	0.037282
								PI 18:2_18:2	-0.00406	0.006358
								PI 18:2_20:1		0.427243
								PI 18:2_20:2
								PI 18:2_20:3
								PI 18:2_20:4
								PI 18:2_22:4
								PI 20:1_20:3
								PI 20:1_20:4	-1.4311	0.420864
								PI 20:2_20:2
								PI 20:2_20:4
								PI 20:3_20:3		0.427243
								PS 14:0_18:0	0.49278	0.287307
								PS 14:0_18:1	0.006383	0.00102
								PS 16:0_16:0	-0.12308	0.281039
								PS 16:0_16:1	0.075819	0.167039
								PS 16:0_18:0	0.155669	0.887827
								PS 16:0_18:1	0.320304	1.51228
								PS 16:0_18:2	-0.05768	0.225944
								PS 16:0_20:1	-1.6024	0.930243
								PS 16:0_20:2	0.785066	0.208529
								PS 16:0_20:3	-0.09651	0.668408
								PS 16:0_20:4	0.02619	0.133093
								PS 16:0_22:3	-0.17799	0.059605
								PS 16:0_22:4	0.162032	0.567601
								PS 16:0_22:5	1.03677	0.297486
								PS 16:0_22:6		0.427243
								PS 16:0_24:4
								PS 16:1_18:0	0.191208	0.907201
								PS 16:1_18:1	0.031132	0.065057
								PS 16:1_20:1	-1.92029	1.21591
								PS 16:1_20:2	1.01041	0.865425
								PS 16:1_20:3	0.060644	0.252581
								PS 16:1_22:3	-1.22939	0.364303
								PS 16:1_22:4	1.07208	0.990461
								PS 16:1_22:5	2.15964	0.615012
								PS 16:1_24:4	-0.92984	0.253198
								PS 17:1_17:1
								PS 18:0_18:0
								PS 18:0_18:1	0.11995	0.912672
								PS 18:0_18:2	0.021559	0.097087
								PS 18:0_18:3	0.385523	0.064822
								PS 18:0_20:1	-0.04048	0.012947
								PS 18:0_20:2	-0.80159	0.214335
								PS 18:0_20:3	0.294519	1.38821
								PS 18:0_20:4	0.245518	1.48379
								PS 18:0_20:5		0.427243
								PS 18:0_22:3	-0.33321	0.192478
								PS 18:0_22:4	0.214383	0.984226
								PS 18:0_22:5	0.184257	0.563975
								PS 18:0_22:6	0.317279	0.864805
								PS 18:0_24:4
								PS 18:1_18:1	0.186391	0.774593
								PS 18:1_18:2	0.164365	1.3122
								PS 18:1_18:3
								PS 18:1_19:0
								PS 18:1_20:0
								PS 18:1_20:1	-0.71419	0.187274
								PS 18:1_20:2	0.271944	0.990958
								PS 18:1_20:3	0.049823	0.112929
								PS 18:1_20:4	0.451683	2.3583
								PS 18:1_22:3	0.47248	1.59906
								PS 18:1_22:4	0.186762	0.456952
								PS 18:1_22:5		0.919043
								PS 18:1_22:6		0.427243
								PS 18:2_18:2	0.165409	0.789652
								PS 18:2_20:1	0.077545	0.025327
								PS 18:2_20:2		0.427243
								PS 18:2_20:3	0.471311	2.63992
								PS 18:2_20:4	1.85176	0.544833
								PS 18:2_22:3	-1.09502	0.303448
								PS 18:2_22:4	0.329783	1.86084
								PS 18:2_22:5	1.17009	0.194934
								PS 19:2_19:2		0.427243
								PS 20:0_20:4
								PS 20:1_20:3		0.427243
								PS 20:1_20:4	0.33656	0.115916
								PS 20:2_20:2
								PS 20:2_20:3
								PS 20:2_20:4	-0.02857	0.004584
								PS 20:3_20:3	0.095792	0.213741
								PS 20:3_20:4	1.29556	0.213023
								SM 32:0;4	0.037308	0.088698
								SM 32:1;2	0.547615	0.342298
								SM 34:0;2	0.167182	0.568532
								SM 34:0;4	0.093314	0.221471
								SM 34:1;2	0.156858	0.803403
								SM 34:1;3		0.427243
								SM 34:1;4	-0.00448	0.007674
								SM 34:2;2	0.328509	0.622998
								SM 34:2;3		0.427243
								SM 34:2;4
								SM 36:0;2	1.07022	0.308004
								SM 36:0;4	0.085466	0.198642
								SM 36:1;2	0.110518	0.525273
								SM 36:1;4	0.070518	0.152219
								SM 36:2;4	0.063789	0.186011
								SM 38:1;2	0.224067	1.08383
								SM 38:1;4
								SM 40:0;2	1.51035	0.454684
								SM 40:1;2	0.164231	0.457711
								SM 40:2;2	0.143082	0.486208
								SM 42:1;2	0.172203	0.601263
								SM 42:2;2	0.126905	0.478804
								SM 42:2;3		0.427243
								SM 44:2;2
								TAG 40:0
								TAG 46:0		0.427243
								TAG 48:0	-0.00065	0.001721
								TAG 48:1	0.194974	0.523088
								TAG 48:2	0.229342	0.495398
								TAG 48:3		0.427243
								TAG 50:0		0.928091
								TAG 50:1	0.201179	0.641367
								TAG 50:2	0.231829	0.681173
								TAG 50:3	0.222729	0.53444
								TAG 50:4	0.053477	0.094706
								TAG 51:2	0.080216	0.07936
								TAG 52:0
								TAG 52:1
								TAG 52:2	0.223885	0.646485
								TAG 52:3	0.231782	0.715446
								TAG 52:4	0.20609	0.433301
								TAG 52:5	0.168616	0.554588
								TAG 53:2	-0.4777	0.306732
								TAG 53:3	0.070986	0.023077
								TAG 54:1
								TAG 54:2	-0.9336	0.262106
								TAG 54:3	0.234571	0.676261
								TAG 54:4	0.242124	0.708191
								TAG 54:5	0.233926	0.921669
								TAG 54:6	0.187215	0.584207
								TAG 54:7	-0.26046	0.140348
								TAG 56:1	0.296538	0.103117
								TAG 56:2	0.235467	0.370116
								TAG 56:3	-0.9409	0.386292
								TAG 56:4	-0.91422	0.255762
								TAG 56:5	-0.28448	0.157123
								TAG 56:6	-0.29401	0.165259
								TAG 56:7	0.220036	0.605405
								TAG 56:8	0.263304	0.940121
								TAG 58:3	1.48272	0.438532
								TAG 58:4	1.4053	0.417861
								TAG 58:5	0.874398	0.71825
								TAG 58:6		0.427243
								TAG 58:7	-0.91704	0.256355
								TAG 58:8	0.16871	0.31115
								TAG 58:9	0.149716	0.363232
								TAG 60:10		0.427243
								TAG 60:6
								TAG 60:7
								TAG 60:8		3.26122
								TAG 60:9		0.427243

## Sheet: Fig. 3
Fig. 3a
	NK cell FA uptake (%)								Macrophage FA uptake (%)
	WT			KO					WT			KO
EPA	122	110	97	51	74	70		EPA	102.842	92.3158	104.474	55.7895	57.3684	57.8947
ARA	89	100	87	48	48	58		ARA	96.0316	95.0211	106.316	77.1579	75.6842	72.7895
	Endothelial cell FA uptake (%)								Fibroblast FA uptake (%)
	WT			KO					WT			KO
EPA	99	103.75	98	85.25	79.75	84		EPA	101.333	88	97.3333	66	54	47.3333
ARA	100.278	104.028	98.9444	79.5556	78.7222	80.4444		ARA	103.3	99.4571	97.6714	58.1738	54.2189	56.3861
	T cells FA uptake (%)								B cells FA uptake (%)
	WT			KO					WT			KO
EPA	94.4444	105.556	102.778	69.4444	86.1111	94.4444		EPA	96.875	112.5	90.625	90.625	96.875	75
ARA	75	150	95	160	110	130		ARA	95.057	114.068	91.2548	83.6502	95.057	98.8593
Fig. 3b
	HEK FA uptake (%)
	WT	KO
	106.481	82.7778
	103.519	71.8518
	113.148	74.8148
	100.185	78.8889
	106.667	65.1852

## Sheet: Fig. 4
Fig. 4a
	Binding (Fold)
	BSA-LDL	BSA-FC	EPA-LDL	EPA-FC	DHA-LDL	DHA-FC	ALA-LDL	ALA-FC	AA-LDL	AA-FC	LA-LDL	LA-FC
	0.995867	0.730356	18.4444	1.85556	17.8889	2.78889	6	1.92222	3.42222	0.950933	1.72667	0.871467
	1.16667	1.14444	17.4444	1.75556	21.4444	2.2	4.56667	1.43333	4.43333	1.41111	1.292	0.767689
	1.43333	0.9492	19.6667	2.75556	20	2.3	3.18889	1.11111	4.74444	1.06662	1.13333	0.960978
	1.55556	1.3	21.5556	1.35556	18.2222	1.27778	4.36667	1.72222	5.33333	1.65556	1.15556	0.905778
Fig. 4b
	Binding (Fold)
	BSA	Oleic acid	Palmitoleic acid	Myristoleic acid	Stearic acid	Myristic acdi
	1.02247	0.769619	0.959513	0.972764	1.0682	0.955535
	0.873795	1.05268	0.634815	0.913492	1.28694	0.970401
	1.43472	0.711845	0.89924	1.1356	0.916077	0.902248
	0.968893	0.873628	0.833357	0.872574	1.04196	0.910787
Fig. 4c
	Binding (A.U.)
	FA (nM)		EPA				ARA				ALA				OL				LA				DHA
	0		0	0	0
	1.4791		304493	-227107	356253		260840	141840	110120		160813	-56066.7	911773		86346.7	626.667	23146.7		1377931	158115	88226.7		579609	577529	656673
	7.39552		1587680	576200	974000		631373	630973	1017853		356213	170093	716333		128800	38880	17400		366721	137973	-46522.7		1298388	1538992	1848444
	36.9776		3806680	4154760	5431560		1705733	3494133	1380253		353240	440040	641640		708773	308533	104373		215696	257608	158132		3892200	4788264	2686008
	184.888		22322893	17546973	10902333		5137780	5825820	4552940		855027	742467	1141867		406280	303120	-22720		980720	158444	297440		19273748	13721500	8909368
	924.44		26837347	23910747	15904787		13419027	12720667	21735627		1011000	2732720	1864080		364933	1197253	498133		1882361	2410685	1446293		12770810	22274122	14627938
	4622.2		14666080	17440480	19705280		23143187	17395147	22821547		5139253	7169853	3738253		1099520	822000	1843520		7170228	2560272	4867980		12252327	14829603	24507687
Fig. 4d
	Binding (Fold)
		Fc								LDLa-Fc
	EPA-EE	1.10446	0.92819	1.15058	1.25167	1.06063	0.947614	0.636221	0.933795	0.688422	1.12949	0.937493	1.08327	1.01485	1.02122	0.707051	0.682021
	EPA	1.35631	1.17576	0.77244	0.756982	0.571159	0.821892	0.86472	0.882541	6.18658	6.3962	5.83569	6.53544	5.19319	5.63274	6.53963	6.27984

## Sheet: Fig. 5
Fig. 5b				Fig. 5d			Fig. 5e			Fig. 5f
																					PM LPR5 (fold)
	EP/TGN intensity (fold)			EP/TGN intensity (fold)			PLA dots/cell														LRP5-Ctrl			LRP5-EPA			ΔLDL-Ctrl			ΔLDL-EPA
	WT	KO		WT	KO		WT	KO													1.52	0.8	1.01	0.595	0.41	0.365	0.615	0.73	1.245	0.765	0.945	1.255
	1.46335	1.11787		1.11059	1.39779		3	3
	1.58463	0.853674		2.89502	2.16425		3	1
	2.71591	0.528235		1.90044	2.57867		4	0
	1.33008	0.892441		6.11723	2.94241		11	1
	1.96116	0.795711		4.73837	1.5937		2	1
	2.55285	1.1405		3.68959	2.0542		7	6
				4.31677	2.09611		2	3
				2.60444	1.69743		2	5
				6.49864	1.57678		3	4
				2.82915	2.41087		1	4
				3.53137	1.79084		16	1
				3.38867	2.39179		4	0
				9.18516	2.29301		0	1
				3.94875	1.93881		6	1
				4.9606	1.40522		4	0
				1.93181	1.49303		6	3
				2.76125	2.40793		3	3
				2.88167	1.7139		2	6
				0.882141	2.56487		4	5
				2.9252	2.14426		0	3
				1.66508	1.42204		4	4
				2.92869	2.0976		3	1
				2.62136	1.49646		3	0
				1.83835	1.00108		2	4
				5.4409	1.09897		4	0
				3.08733	1.47972		8	2
				2.14782	1.47414		7	0
				3.91776	2.48018		3	0
				2.73833	3.17885		1	0
				1.66149	3.03436		3	3
				2.62586	2.47932		8	3
				2.17114	2.47737		7
				2.67873	2.36042		8
				4.91691	1.41545
				4.13169	2.60247
				2.40947	2.29103
				1.74075	2.04429
				4.59421	0.872613
				3.2477	1.54182
				3.17064	5.72849
				2.75622	1.03641
				1.89627	1.76256
				0.835958	1.09099
				2.96632	1.66634					Fig. 5g
				1.72997	2.12409
				2.23569	2.08105					PLA dots/cell
				4.01204	3.81648							Dynasore
				2.54714	7.25812					0 min	5 min	5 min
				1.57864	1.34632					0	47	8
				3.04539	1.54288					2	29	7
				2.33107	2.01032					1	21	14
				2.11346	2.17475					0	8	11
				2.04979	1.64464					0	53	9
				1.52975	1.68784					1	26	10
				2.36782	1.97654					2	30	15
				2.23799	2.46626					3	73	23
				0.802708	1.38076					2	11	4
				2.82801	1.22619					5	12	19
				4.68184	14.2057							4
				3.16124	2.02965							3
				2.86063	2.5944							12
				1.02875	1.99866
				2.29124	1.26762
				2.52096	1.13313
				3.87671	1.49158
				3.68677	1.21264
				2.30959	2.32566
				3.22985	1.07645
				2.19064	1.8733
				6.37207	2.19862
				3.2919	2.1502
				4.15724	1.37437
				4.72782	1.55243
				2.83343	2.15705
				2.6572	1.29677
				3.8321	2.84986
				3.59401	1.73046
				1.39341	1.37853
				1.83937	1.51898
				3.39212	0.814467
				3.07084	2.89516
				3.75009	0.5894
				2.00071	1.94049
				5.19876	1.69412
				1.39761	3.3748
				1.40312	2.18196
				2.64178	3.00648
				3.59691	1.80523
				1.91004	2.23174
				2.76918	2.20559
				2.3315	2.27727
				1.9732	1.294
				2.34382	1.76961
				2.52683	1.53891
				2.59308	1.65803
				3.01799	2.22539
				4.48158	2.22799
				2.66133	1.52979
				3.06509	2.56208
				5.98206	2.71897
				1.75642	2.90095
				4.33258	1.60011
				3.11077	2.55907
				3.36083	3.31626
				1.95169	0.865386
				2.64143	3.04953
				3.55001	2.48817
				2.4994	1.64794
				2.57308	2.0195
				1.66583	2.33576
				2.07672	1.58067
				3.49087	1.78838
				1.39385	1.46081
				3.63766	2.1878
				2.49379	1.12179
				2.91452	2.15201
				2.60685	3.7912
				1.82403	1.18136
				3.70158	2.52608
				5.46284	1.88944
				3.66301	3.39301
				3.60953	1.95898
				3.11889	2.62619
				1.89098	2.33921
				2.20771	2.21688
				3.89882	1.54374
				3.18126	1.085
				2.39253	1.87555
				2.50118	1.29629
				2.8225	1.79028
				3.88519	1.67145
				3.72207	2.58987
				2.67128	2.25798
				1.91642	2.68229
				3.93767	2.05595
				3.37968	1.52985
				3.19791	2.19393
				6.33528	1.50738
				1.91517	1.62237
				2.04961	2.01762
				2.89036	2.13341
				3.13619	1.97898
				2.58564	1.53259
				1.77118	1.53369
				1.74432	1.58285
				1.68858	1.86656
				2.86853	1.24924
				2.89944	1.46665
				3.00621	1.69833
				3.14509	4.82476
				4.34185	1.62617
				2.71924	1.68523
				2.50329	2.18486
				2.26647	3.22645
				2.75566	1.56224
				1.97428	1.33447
				4.63792	1.3331
				2.56148	2.06345
				2.58527	2.15572
				1.9903	1.81825
				1.644	2.1711
				3.72997	2.17726
				2.79917	3.25408
				2.70345	1.82608
				2.77047	1.87967
				1.06458	2.63701
				3.75932	1.76223
				2.13497	1.59844
				6.7321	2.99349
				3.5131	1.46586
				2.0734	2.6374
				1.13762	2.04282
				5.55624	0.852875
				3.94071	2.16394
				2.46034	3.03881
				1.90849	2.18615
				3.79246	2.15611
				2.77514	12.3224
				7.68971	2.62604
				2.08703	1.9513
				2.93461	2.44915
				3.81832	2.69403
				4.9681	1.55981
				1.92167	2.57087
				4.64148	1.54861
				3.00078	2.29372
				1.80626	2.98852
				2.49908	1.91325
				3.2157	1.39677
				1.72166	2.41296
				2.19323	1.33349
				2.88292	2.15311
				0.933917	1.44481
				2.09697	2.46247
				2.23998	1.86777
				2.15463	1.77537
				2.27299	1.2417
				1.56116	1.9585
				2.69693	1.79129
				3.59909	1.76552
				1.45392	1.74514
				4.97928	1.29177
				1.58103	1.29501
				2.87265	1.78551
				2.66558	1.57107
				1.94623	1.94085
				3.24165	3.2939
				5.20951	1.93038
				1.8919	2.64945
				4.68275	4.01152
				3.12125	0.965515
				2.41711	3.10568
				2.28878	2.33964
				2.82674	1.44784
				3.64794	2.73384
				3.37285	1.00139
				2.60022	1.53347
				3.98245	1.78592
				5.76522	2.20431
				2.62317	3.08331
				3.43286	2.56953
				4.04665	1.26686
				3.37836	2.58011
				3.13193	2.5903
				1.98338	0.996539
				2.24891	3.07888
				1.98182	2.7572
				2.02655	2.04522
				1.4186	5.04564
				3.3101	1.65699
				2.97056	1.56429
				3.00691	2.8232
				8.33987	1.54386
				5.91246	1.22953
				2.70802	5.78792
				2.33951	1.08228
				4.42592	2.04208
				2.26251	1.16894
				11.3326	1.16645
				2.81881	6.21059
				2.8432	1.74583
				2.52939	2.28677
				3.49306	1.52418
				2.76457	1.23848
				2.37274	1.80344
				1.79488	2.623
				3.44057	1.0322
				3.72493	3.24929
				3.14021	2.36331
				2.13965	1.26121
				2.95621	3.70082
				4.07316	3.77863
				3.2642	1.54659
				4.35361	2.22394
				2.73277	2.76022
				5.17357	3.36836
				4.59453	3.43894
				1.70912	1.81359
				7.67355	2.60214
				1.37047	1.87565
				2.96097	1.64507
				2.08873	0.852149
				1.8971	2.08
				1.86154	1.35284
				3.12682	0.986275
				1.40465	1.54359
				5.6224	1.49216
				6.05532	1.67473
				3.93918	1.64559
				3.76968	1.7663
				5.24919	2.05845
				2.30925	1.21558
				4.74444	2.17096
				1.36417	1.08762
				2.11937	1.40107
				4.4444	2.29208
				3.20933	3.04168
				1.20329	1.21307
				2.46663	2.27943
				2.76273	2.2835
				2.26979	1.4285
				1.30553	1.78084
				3.76918	1.88147
				2.9071	1.2732
				0.978095	2.62152
				3.35204	1.68961
				3.28872	0.77064
				2.79951	0.999911
				2.82386	1.40194
				3.4863	2.30121
				2.17441	2.73758
				3.65783	1.72827
				1.91474	1.27279
				2.10466	1.40283
				4.32398	0.691757
				3.31532	1.31124
				5.7169	1.81785
				3.47564	2.27815
				1.29668	1.90477
				2.20128	1.83803
				3.08049	1.31601
				2.8102	1.63141
				2.43955	2.16225
				2.83185	2.17303
				6.85839	1.14277
				1.92946	1.99806
				3.54063	2.61447
				3.18519	2.48535
				5.36306	2.72579
				2.625	0.992284
				3.18882	2.15962
				6.01816	3.36433
				1.89715	2.09058
				2.30133	2.03533
				2.99979	4.05192
				2.76589	1.43705
				2.19975	1.83779
				2.60436	1.20108
				2.58301	2.06558
				5.44667	1.82563
				2.44721	2.48795
				2.1904	0.966843
				2.37071	1.9812
				3.15114	3.14346
				4.59426	2.42076
				4.32294	2.44943
				3.77861	3.19112
				2.69562	2.77055
				3.63382	1.63903
				2.12171	1.68241
				2.94221	2.3412
				3.3358	1.76317
				4.28402	1.69801
				2.79298	0.841842
				4.55689	1.42634
				4.16468	2.83879
				3.2742	1.21345
				2.66722	1.91843
				1.15883	3.25347
				3.51241	1.62134
				2.11776	6.10268
				4.36637	1.81008
				2.65458	2.63047
				1.66792	1.83302
				2.81356	2.19075
				2.4287	1.13372
				1.26198	1.03468
				1.99088	2.26853
				5.08456	2.00816
				2.73207	2.15174
				4.55991	2.24093
				1.98993	0.911813
				2.64037	1.98567
				4.43222	4.70184
				4.53695	2.52992
				5.54907	2.02365
				6.24673	1.82112
				4.09426	2.29288
				4.67608	1.71112
				2.2788	1.4801
				3.56325	2.9735
				1.45506	1.87483
				2.56972	1.94765
				0.720343	1.89797
				2.76229	2.06839
				2.35796	1.8124
				2.52329	1.33547
				3.07656	2.79787
				3.38696	2.21111
				2.39379	2.3316
				1.94356	1.53963
				1.49822	2.63991
				3.64636	1.3321
				2.06908	1.41278
				1.30679	0.987276
				2.21188	2.29889
				0.537248	2.42856
				2.43546	1.80803
				2.59702	1.46391
				3.87022	0.632625
				3.39561	1.40853
				3.52145	1.78056
				1.81436	1.09566
				2.14359	2.33938
				3.30223	1.32188
				3.55878	1.61504
				3.15689	1.66223
				2.50875	1.90855
				2.16892	1.3497
				2.12159	1.34493
				2.8854	1.99212
				4.54676	1.88084
				3.33318	1.5375
				4.89908	1.6968
				0.660895	3.64815
				4.17589	1.27325
				2.91007	3.27312
				3.2191	1.9419
				2.92441	1.86805
				4.26057	2.85089
				1.65643	1.78699
				4.18099	1.27435
				3.38024	2.78052
				2.38746	1.60642
				2.78507	1.76444
				3.44618	1.98673
				1.73839	1.22908
				3.46849	4.1729
				2.16993	1.77483
				2.97178	2.45617
				5.08176	2.19917
				2.70606	3.04427
				2.72536	1.21549
				2.06717	2.96
				3.45221	1.99235
				1.3139	1.98776
				2.92604	1.19429
				2.79058	1.36335
				3.61912	1.68249
				4.61613	2.14326
				1.94034	2.1394
				1.09865	1.67517
				2.80239	1.6058
				2.43684	2.30423
				5.67801	1.33855
				2.95831	1.87172
				5.31683	1.65976
				2.83555	1.11145
				2.79022	1.91705
				1.50132	2.12467
				3.2914	1.02348
				2.71137	1.78134
				5.59021	2.14382
				4.33103	1.70208
				2.14438	1.51639
				4.36776	4.35381
				4.14068	3.11969
				1.18836	2.20041
				3.0189	3.18407
				1.96511	2.02522
				2.91782	1.88422
				2.07107	1.38364
				3.10204	3.51238
				4.9417	1.77144
				1.29196	1.14257
				2.70662	1.88233
				3.49857	2.06639
				2.50249	1.96373
				2.7351	0.861993
				2.54427	1.50007
				3.65422	1.95595
				2.12105	1.94047
				2.39618	1.26752
				4.46204	1.49664
				3.5324	3.37152
				1.39508	1.9112
				2.4062	1.79319
				2.22814	1.6418
				3.92759	1.87345
				8.35308	2.41051
				2.34804	2.46335
				2.47926	1.91636
				3.30591	1.76249
				2.85687	1.91135
				1.93272	1.21968
				6.51797	3.85796
				3.33734	2.21719
				2.60333	1.84464
				3.14593	1.76684
				2.61002	2.59391
				1.03855	2.65354
				2.38507	1.40902
				2.74644	3.16598
				3.306	2.81523
				3.28565	1.89813
				3.88407	1.73842
				3.23277	1.16841
				4.43424	1.3643
				2.55546	3.10426
				2.58048	1.75267
				10.5143	2.2956
				2.93921	1.88087
				3.08082	2.11178
				3.17938	1.50537
				4.14343	1.91123
				2.6944	1.80414
				3.47692	6.47459
				2.7561	1.29774
				2.88475	2.17703
				5.23461	2.38195
				1.22218	1.37176
				4.61776	1.79383
				3.67888	2.04816
				3.27492	1.73472
				2.95668	1.61202
				2.9959	1.36916
				3.13271	2.87353
				2.43585	6.41502
				3.70979	3.08616
				2.41387	1.57343
				3.72065	1.77648
				2.40212	1.85361
				2.81373	4.14705
				2.7002	1.60789
				2.16289	2.71393
				2.4929	2.24638
				7.83781	2.31657
				2.26911	3.67667
				1.67042	2.71929
				2.49667	1.22789
				1.79823	1.82884
				2.73994	1.88275
				3.5868	1.9794
				3.24634	2.22812
				3.79512	1.61177
				1.36982	1.22002
				2.23566	5.07362
				2.85421	1.25415
				4.55638	1.39197
				3.77584	1.6884
				4.77426	1.0769
				3.59862	1.64267
				2.36947	1.26728
				2.35393	1.93543
				1.91259	2.06739
				2.77345	1.45698
				1.08422	2.61466
				3.84199	2.9384
				2.5551	1.75433
				4.13808	1.89232
				4.01577	1.11793
				3.94986	1.99048
				3.73112	2.04118
				2.54442	1.3788
				4.00646	0.589449
				2.40225	1.69843
				2.41297	1.62462
				2.81949	3.15075
				4.06035	1.51668
				2.67091	2.43434
				3.53556	1.80829
				3.39141	1.21093
				2.32879	1.84304
				5.50009	1.80484
				2.07025	2.07981
				4.88294	1.61013
				2.23776	1.26286
				3.21019	1.52365
				0.722676	1.72319
				4.93743	1.77117
				2.34314	0.832077
				2.38479	2.19731
				2.43915	2.18191
				2.65424	0.952001
				2.36552	1.51805
				2.96736	1.69239
				3.45537	2.27837
				1.99738	3.12703
				2.3858	2.36612
				0.626836	1.13822
				2.74848	2.33352
				4.20362	1.66407
				6.53038	1.79496
				2.58316	2.38743
				5.81281	1.47028
				4.64984	1.83808
				4.28659	2.68051
				0.995615	1.44888
				0.702893	3.24444
				2.85008	1.93986
				2.311	2.44022
				2.2226	2.1283
				3.09452	1.48713
				4.78534	1.76112
				2.22975	2.8385
				2.0881	1.52846
				2.9594	3.04985
				2.99196	1.38997
				2.29414	1.26741
				3.44136	1.89663
				1.94761	2.03731
				1.97344	1.42941
				3.88956	2.08636
				3.12337	0.94252
				3.84196	2.82739
				1.72056	2.00736
				2.93733	0.795669
				2.42711	2.01366
				7.151	1.45129
				6.60492	0.972022
				2.97464	1.82556
				7.62472	1.85793
				1.89466	1.65259
				3.72852	2.43036
				3.55855	1.36352
				7.81729	2.12938
				0.866064	3.17769
				4.75593	1.42816
				4.44435	1.57407
				1.94553	1.81942
				6.37369	2.47351
				2.6521	1.78761
				3.83774	1.39829
				4.81837	1.89604
				1.57888	3.08728
				2.88436	1.06235
				0.851685	1.26003
				1.68402	2.27137
				2.12715	2.4722
				2.9687	1.85294
				3.13431	2.14332
				2.07008	5.17364
				2.79876	2.32863
				3.02866	2.0288
				3.14312	1.3243
				2.22923	1.79857
				5.93715	1.08656
				2.85102	1.78378
				1.78749	1.40008
				2.4972	2.35701
				3.30618	1.76559
				5.55552	1.81985
				2.36031	4.01752
				2.62155	1.52552
				3.19443	2.97583
				1.79557	2.46866
				3.58805	0.567837
				1.73711	2.05987
				4.36839	1.48039
				0.758796	1.59286
				3.9697	1.63561
				2.76902	2.10778
				2.64682	1.76161
				3.2806	2.98897
				6.92554	2.8951
				1.98973	1.60101
				3.47133	2.38786
				2.02383	2.15554
				0.633304	1.94334
				6.3031	1.97577
				3.54979	1.5334
				1.50489	1.77273
				2.53397	2.10494
				3.10571	2.38327
				2.47302	2.61555
				4.24749	2.46934
				1.83071	1.382
				2.67921	2.16722
				2.69334	0.457311
				2.55241	1.75375
				2.53946	2.26744
				6.85556	1.85326
				1.87911	1.64298
				2.06094	3.23316
				2.01479	1.70394
				3.65919	2.16387
				1.13838	2.23897
				2.85242	1.75147
				1.92023	1.94938
				3.04893	4.88591
				5.72259	2.3996
				3.88406	0.826238
				2.91867	1.63807
				2.55603	1.53731
				1.31897	1.61035
				2.81029	2.59023
				2.06722	1.6443
				3.00952	1.9464
				6.12002	1.67403
				3.06401	1.11099
				4.722	1.31768
				2.65806	1.02695
				3.95047	1.58932
				2.76871	1.42503
				2.77221	1.59337
				1.70609	1.85096
				1.04607	2.6134
				1.58156	2.74209
				1.60875	1.541
				2.34235	1.65148
				2.31069	1.22173
				2.21598	1.66048
				2.19454	1.1688
				1.91038	2.3977
				3.43118	3.40747
				3.03323	1.87743
				2.5353	0.764959
				2.58016	1.41798
				3.57357	1.53172
				9.42653	1.75917
				3.89755	1.52247
				3.03391	1.19482
				3.03035	1.90545
				2.14419	2.44652
				4.93575	2.68284
				3.77056	2.55456
				3.25263	2.21955
				2.08526	0.593426
				2.66123	1.83383
				1.88977	3.02908
				2.61031	1.45493
				4.73154	1.93011
				3.36048	1.93378
				1.74278	5.87287
				3.30234	1.6037
				2.02644	2.52917
				2.36511	1.1215
				3.59118	1.78939
				2.93419	1.65665
				1.9737	2.45431
				3.14448	5.65176
				4.84976	3.57801
				3.44993	1.82173
				2.06559	2.01498
				2.61873	3.56644
				3.27998	3.47328
				2.79057	4.3641
				4.11961	1.97138
				1.80995	2.31513
				2.4627	2.75178
				2.79976	1.51303
				3.01622	2.23872
				3.61208	1.60085
				1.23015	2.68698
				3.99492	3.00455
				2.63212	1.6666
				2.24351	1.76827
				2.61679	5.48328
				5.04017	1.62107
				3.8623	1.26206
				1.95809	2.24732
				4.77237	2.05517
				2.88451	0.959757
				5.32589	1.3647
				2.3682	1.44978
				2.37643	3.16861
				1.96201	2.2137
				2.63028	1.54249
				2.1891	4.14569
				1.65728	1.87998
				5.19209	1.59887
				2.40115	2.96898
				2.34584	1.94141
				2.71453	1.81939
				2.60216	2.27008
				2.34342	1.63529
				8.37397	1.28763
				2.34853	1.87649
				3.12375	1.40043
				2.45717	1.72223
				2.24264	1.7156
				5.83667	1.80829
				3.8361	1.25442
				2.34143	1.24691
				3.81967	1.67755
				2.61723	1.30902
				3.05687	1.74998
				2.24677	2.36765
				1.0491	1.94253
				1.53064	2.76664
				3.24494	1.31784
				2.03182	1.79255
				1.45367	1.93479
				2.56236	3.01492
				3.00006	2.31502
				3.96944	1.98626
				2.51144	3.07249
				2.3328	1.54622
				3.40147	0.622294
				7.54848	1.56109
				3.65285	1.52009
				1.31448	1.85206
				2.30406	2.52586
				3.60129	2.24301
				4.48011	2.77335
				2.07114	2.16409
				3.09705	1.50611
				1.81059	1.61933
				2.07512	1.16969
				5.6075	2.21988
				1.35113	1.11104
				4.63285	1.73988
				2.37298	7.28083
				11.2472	1.50297
				3.94522	2.52312
				2.20367	2.02198
				2.14804	1.99099
				1.64193	1.99226
				2.73602	2.16187
				4.44196	1.61203
				2.86441	1.69451
				2.05827	2.35281
				1.47912	2.54066
				5.45053	2.3037
				2.26262	1.72614
				2.59792	2.29956
				3.89023	1.6979
				5.51806	1.84576
				4.70433	2.2956
				3.80102	1.17913
				1.67555	1.57751
				1.75713	2.93457
				3.37626	1.29351
				2.38598	2.40659
				0.795934	1.82577
				1.3909	2.41508
				2.04784	2.51877
				1.8498	2.06061
				2.79418	1.50912
				4.21176	1.64245
				2.39157	1.803
				8.84567	1.75696
				3.0984	1.33377
				2.38549	1.90864
				2.28444	2.88953
				3.2111	1.58083
				3.22101	2.29766
				7.9393	1.29446
				1.08516	5.54274
				2.35431	1.08312
				4.30539	2.34764
				2.31807	2.46318
				2.13906	4.51301
				3.65554	1.82127
				2.81947	2.33917
				2.68386	1.54779
				2.91554	1.28293
				0.910012	2.86921
				3.42121	1.2608
				2.29469	1.33407
				2.00243	1.92843
				2.06917	1.85014
				1.23084	1.86714
				2.27591	1.17989
				2.90997	1.70724
				3.87191	2.77355
				2.72831	1.36655
				1.69695	1.79506
				2.6451	1.22237
				2.73526	1.99008
				1.77555	1.12968
				4.17009	1.41966
				3.71007	1.7225
				2.06978	2.01403
				3.50576	1.82409
				1.7348	1.30729
				2.49679	1.86133
				3.72906	2.11074
				1.79748	1.18416
				1.77733	2.11348
				2.3918	1.83205
				3.53645	2.51204
				2.10964	0.835962
				2.82854	2.83507
				2.63433	2.60425
				2.41819	1.98803
				2.57136	1.0161
				1.23058	5.91076
				1.69878	2.71169
				2.22157	1.94905
				2.30798	2.04144
				1.54687	1.25289
				2.94279	1.53967
				4.699	1.63103
				3.2201	3.44581
				5.04856	1.52425
				3.75435	1.73763
				2.96867	2.48874
				2.51302	1.92045
				5.41877	1.85806
				2.83599	1.21799
				3.39897	3.89231
				0.623204	1.71662
				2.90205	1.58699
				2.96859	1.49099
				2.72999	1.67386
				2.28561	2.14761
				3.89832	1.54904
				1.69449	2.68609
				2.58721	1.97062
				1.9446	1.54689
				3.26629	1.60295
				3.6125	4.94136
				1.76033	2.83052
				4.79604	2.03278
				3.19606	1.35338
				3.76687	2.46475
				2.7035	1.01809
				3.16896	1.15868
				1.97239	2.24509
				6.92064	1.25708
				3.77037	2.56249
				2.86381	1.87033
				2.08279	1.93635
				2.68211	2.05432
				2.33399	1.70992
				3.74357	1.42657
				3.43337	1.44323
				3.02007	2.83365
				3.43091	1.69638
				3.86396	2.2537
				2.85962	1.69429
				1.88788	2.03564
				3.28041	1.3996
				1.74167	1.23511
				5.67349	2.73205
				1.94842	2.15178
				2.7577	2.13806
				2.80104	1.16608
				1.50392	2.44964
				2.6525	1.94377
				2.15704	2.20407
				1.13659	2.58813
				8.27014	2.77088
				3.38082	3.01624
				1.95974	1.49171
				2.94385	1.68448
				3.06789	2.63599
				2.29686	2.37368
				2.93025	1.80289
				2.5073	2.99036
				3.54193	1.98151
				3.18912	2.95413
				1.54438	2.05032
				3.67716	4.6543
				2.89357	1.66611
				1.69636	2.36892
				2.85371	2.41919
				4.71629	1.80796
				1.69037	2.01346
				1.87615	1.0965
				3.61458	1.46927
				2.96422	2.39354
				3.34706	2.0584
				3.64674	3.46974
				2.66357	2.94626
				2.51885	2.32184
				1.95996	1.30761
				2.30868	2.72353
				1.59508	2.52003
				1.30475	2.02477
				3.80891	1.14161
				4.08448	1.66085
				4.55343	1.96153
				1.88092	2.41855
				2.60021	1.60833
				2.28042	1.19781
				3.15688	1.26126
				1.92494	1.69538
				1.97413	3.76299
				4.43904	2.27549
				3.94158	2.39361
				2.97072	1.64082
				1.9874	2.24894
				2.29955	1.96313
				2.83636	4.42731
				4.3783	1.34988
				3.58344	1.64866
				2.2082	1.36918
				2.93263	2.19793
				4.75205	1.80534
				2.89931	5.65571
				1.97124	2.16729
				1.81182	2.29372
				1.87342	2.13571
				3.31665	3.89046
				7.60066	9.94193
				3.87117	1.43867
				7.00027	1.9245
				2.22533	0.841239
				2.5726	2.04793
				3.23031	0.972313
				2.35781	3.09778
				2.49847	1.67519
				2.81782	1.45183
				3.19329	2.78149
				1.99266	1.57857
				4.10165	1.13712
				2.57856	2.99884
				1.83747	1.79329
				0.997218	2.48136
				2.42356	2.68446
				5.06789	2.13046
				2.9239	1.85831
				3.14534	1.76243
				2.69739	2.79104
				3.00849	2.38875
				2.15193	1.75957
				2.57133	3.36984
				3.08266	2.92664
				2.22064	1.87418
				1.60978	2.44037
				3.15047	2.3621
				2.09356	1.18713
				2.54868	3.32113
				3.40883	3.84862
				1.68014	3.25783
				5.074	2.56096
				3.10222	1.39291
				3.04973	6.17922
				1.36861	1.45198
				3.80316	3.28046
				2.02208	1.93247
				4.03009	1.4168
				1.9372	1.66679
				3.79503	1.45488
				2.26643	1.17342
				3.37631	3.93615
				2.67464	2.87296
				8.60179	2.38485
				5.24368	2.19024
				4.32979	2.58977
				3.3628	2.01746
				2.86285	1.51077
				1.52712	1.7582
				2.3436	1.34601
				2.72552	2.50841
				3.39506	2.84838
				3.25615	1.42263
				1.73767	2.57044
				2.52953	2.68333
				1.14245	1.83811
				3.38098	3.8356
				4.76955	2.35904
				3.75502	1.37763
				4.31982	1.86552
				3.02619	1.69549
				2.85631	2.86564
				3.82011	1.72938
				2.87587	1.72633
				2.17897	2.71271
				2.77992	2.13854
				2.24108	1.34512
				2.9329	1.19899
				6.91476	1.10345
				3.62909	3.02184
				3.36681	1.84307
				2.06327	2.39554
				3.69392	2.59194
				1.4793	3.14305
				2.37135	2.37432
				8.11895	1.62612
				3.37487	0.864594
				4.30784	2.76386
				3.0642	1.47675
				2.53655	1.59245
				4.48657	1.5441
				2.40925	2.7171
				2.99217	1.81978
				3.12749	2.26248
				7.07046	2.41204
				2.22715	1.17184
				3.00702	2.0277
				3.48201	1.82654
				3.08323	3.09587
				2.40247	1.34754
				2.60559	1.94541
				3.00797	2.04385
				3.23742	1.30093
				4.11866	0.833284
				2.56941	0.806853
				3.34764	2.6575
				3.35193	1.72199
				5.30332	1.16949
				1.54781	2.44227
				3.06253	1.77411
				3.16959	2.87628
				3.09183	1.09106
				3.32421	1.71072
				3.00473	0.834945
				2.25012	1.80995
				0.480777	2.50266
				4.32926	2.17752
				5.63954	1.43633
				5.14794	3.05531
				4.68144	1.99461
				2.67671	2.07227
				3.57667	1.5862
				11.4831	3.7635
				5.73567	1.36318
				3.33955	1.78049
				2.70271	2.1876
				4.19551	1.987
				2.60402	2.56883
				3.52821	1.0599
				5.90441	1.93433
				3.00522	1.61562
				2.16174	1.76698
				2.93183	5.70865
				2.16399	2.30437
				3.16426	1.15114
				4.1897	2.49432
				3.29135	4.74394
				3.32848	2.82603
				3.24326	2.69474
				2.93887	3.67312
				2.54086	2.34768
				1.89875	1.18195
				2.26843	1.84407
				3.59876	3.05948
				7.35399	4.31241
				3.0654	1.21417
				3.04534	2.42668
				2.30442	0.935673
				0.886488	1.09439
				2.13206	1.54794
				4.08102	2.96327
				2.77819	1.81828
				2.33778	2.47632
				4.49967	1.82112
				2.485	1.76755
				2.28187	0.694292
				5.15465	1.53251
				3.07008	1.41984
				2.47405	2.78526
				2.96074	2.85565
				3.3366	1.62684
				3.02172	0.822643
				4.41712	2.26278
				3.08133	1.69607
				2.55397	2.97473
				2.5713	2.36389
				3.29338	1.4893
				3.97451	1.2332
				2.14137	1.99295
				1.29861	2.98861
				2.78414	1.36607
				2.10911	4.23543
				0.883303	2.25138
				2.69207	1.21198
				1.99534	5.80734
				5.51518	2.13214
				4.05513	1.37174
				2.24411	1.58506
				2.54183	1.98054
				2.97149	2.65175
				2.9731	1.53638
				1.94757	1.31628
				6.23755	1.70397
				3.61607	1.53034
				1.74956	3.28116
				4.25241	1.38561
				2.74424	1.15528
				4.13121	1.83595
				2.84337	1.96738
				2.42243	2.07816
				1.63452	3.24032
				2.98794	1.07512
				2.92473	1.78875
				3.15864	1.33188
				3.01647	1.3399
				2.64132	2.7
				4.46622	1.17104
				5.22723	1.70785
				2.93692	2.35726
				7.78592	4.30159
				4.0381	1.70564
				5.48582	1.33863
				2.26378	2.05762
				2.01569	1.41512
				2.67305	1.97516
				4.1491	2.61242
				1.53624	1.05481
				2.04332	3.01462
				2.7036	2.3871
				5.04047	1.82735
				3.03832	2.49796
				2.05921	2.6226
				2.34977	2.76557
				5.93531	1.63223
				2.76602	1.10435
				1.51937	2.19033
				2.03337	1.11184
				4.22698	1.89287
				2.55145	2.71074
				4.07177	3.27386
				2.275	4.4337
				2.29758	0.758602
				1.25429	2.34505
				1.42648	2.04517
				3.545	2.93922
				2.73656	1.55552
				2.30321	2.70448
				1.37185	2.07564
				6.8668	1.7784
				3.19646	2.00159
				3.47003	0.92993
				2.29299	2.78487
				4.23256	1.12251
				3.4947	2.29618
				2.68051	2.48959
				2.74921	1.37709
				2.56856	2.27145
				1.24021	1.76311
				2.57445	2.289
				2.48194	1.31881
				1.96923	1.66503
				2.17085	2.56646
				2.03811	3.07163
				5.09516	2.32827
				2.04267	3.08344
				2.51298	2.62523
				2.34977	1.60274
				3.42979	1.21077
				2.83687	3.42376
				2.68955	1.90737
				3.35519	2.44181
				6.75465	1.55245
				2.4981	1.51957
				3.3811	2.12943
				2.35538	2.67876
				5.67683	3.78051
				3.31921	1.08664
				3.19068	1.39199
				1.45571	3.02805
				2.88854	2.07875
				2.07124	1.14848
				2.17375	2.72
				1.63747	1.57875
				3.32771	0.731623
				1.72375	1.50801
				3.63378	1.8157
				2.73486	1.38728
				1.62605	0.654889
				2.49998	1.87759
				2.56865	1.14564
				2.28369	1.6186
				3.77908	3.6224
				3.02119	1.21615
				2.05269	2.38791
				1.88762	1.88053
				11.0263	1.99724
				3.85918	2.0151
				2.13621	2.34857
				1.42232	2.55621
				3.06879	1.747
				2.8052	1.33764
				3.1574	2.17623
				3.21362	1.93439
				1.6417	2.66345
				2.29939	1.79957
				2.16547	2.21178
				6.69132	2.92327
				1.83134	1.55513
				3.06582	1.89168
				1.7393	0.734966
				3.25958	1.51895
				1.35809	1.06886
				2.59353	1.53312
				2.4208	6.38424
				3.36915	3.45787
				6.32135	1.57997
				3.53106	1.62244
				2.81905	3.15137
				1.32898	1.5006
				2.36014	2.47226
				4.05079	1.18321
				2.58783	1.7043
				5.74833	0.970194
				3.44823	1.74245
				2.70171	1.61777
				4.03467	2.31486
				2.76322	0.814687
				3.7563	0.70711
				5.16615	0.734295
				2.09837	1.43305
				4.76926	1.77106
				4.48892	1.24807
				4.00673	0.882439
				2.58017	2.24447
				1.86392	1.11686
				2.77109	2.30105
				2.8392	2.15154
				2.15489	2.14296
				2.28733	2.27202
				1.94935	1.69627
				1.58079	1.47443
				2.01073	1.4251
				2.96644	1.50718
				0.957511	6.14297
				3.76934	2.38971
				7.91845	2.94255
				1.75827	1.56122
				7.81893	1.53118
				4.77382	1.97534
				3.70107	0.92975
				1.56219	1.95097
				2.70274	3.05861
				2.10465	1.34557
				6.32605	1.58372
				2.67531	1.10724
				1.39245	4.36235
				3.53051	1.48437
				2.72033	1.62064
				2.48713	2.37322
				6.82299	1.06676
				4.42573	1.80623
				2.02247	1.86943
				3.00589	2.06414
				3.5285	1.71026
				3.0472	2.40692
				2.66131	2.11414
				2.57591	3.3898
				1.68488	1.93394
				2.95768	2.1395
				3.20711	1.52734
				3.58294	1.38046
				2.21979	2.13483
				2.80623	0.999286
				2.31859	1.50498
				2.40263	1.34636
				3.69512	2.51785
				3.7182	1.8285
				2.64435	1.99783
				8.62663	1.38273
				2.97715	1.93237
				2.61848	3.4987
				7.0083	1.39199
				3.94273	1.51668
				1.90978	1.41622
				0.962646	2.31453
				3.0252	1.38074
				2.46165	1.87025
				2.72905	1.13499
				1.96461	2.20346
				2.19911	2.54205
				3.25291	2.21392
				2.61407	1.14493
				2.45555	3.00961
				3.17201	1.83865
				1.92565	1.92778
				2.21369	2.17214
				3.06873	1.29861
				2.38192	1.54748
				1.9932	1.71136
				2.80533	1.00099
				2.69656	2.05688
				1.22807	1.35267
				3.51976	2.35351
				2.35938	1.95498
				4.46741	1.13583
				1.33472	3.01637
				2.14112	2.95196
				3.41912	1.10111
				2.00054	2.39026
				2.34545	2.7621
				3.05074	1.77493
				2.34026	2.57227
				3.33633	3.47161
				2.36004	1.8512
				3.00658	0.96596
				2.41463	1.64246
				2.33377	1.46944
				2.26629	2.09318
				3.60883	2.84402
				1.94974	4.0054
				2.89672	1.90007
				3.72102	4.61461
				2.51619	1.96826
				2.22417	1.17872
				3.48001	1.92575
				2.70432	2.42527
				2.10529	1.47556
				6.62866	1.81836
				3.01628	2.30208
				5.55323	3.36013
				2.25627	5.33461
				2.14283	4.85274
				2.79252	4.98731
				3.21016	1.88586
				3.58347	1.38979
				3.64444	1.15991
				3.10376	1.80218
				2.67556	2.36641
				2.53263	2.1636
				3.25284	2.36923
				3.53525	1.16264
				3.07933	1.73956
				1.67179	0.347247
				1.78933	1.9786
				2.27208	2.24473
				2.28585	1.83078
				5.27668	2.61214
				2.5748	4.11733
				4.65031	3.65927
				2.01416	1.75727
				3.7269	6.07235
				2.03968	1.50107
				6.46718	1.4126
				3.04901	1.89571
				2.88798	1.78907
				1.98837	1.58666
				3.14782	2.15345
				1.36521	1.37573
				3.17525	1.42771
				2.83878	1.70582
				1.85617	1.76965
				1.77509	1.87798
				6.44479	1.73284
				2.07422	1.63733
				3.34962	1.48821
				2.9359	1.5666
				1.58746	1.35877
				2.97998	3.19749
				2.52144	3.13997
				2.64484	1.38121
				3.36641	3.23274
				1.52382	1.75637
				2.53381	2.02995
				4.23931	1.91772
				0.863042	1.76713
				1.91901	2.2101
				2.61752	3.09405
				4.02672	1.09799
				2.7321	1.83976
				7.05566	3.94643
				2.46205	1.71598
				2.78814	1.51552
				1.68733	2.09613
				3.50459	3.68429
				1.87352	1.27439
				3.42621	2.32015
				2.83141	1.52669
				4.03403	1.08499
				3.32186	2.33054
				1.159	1.47371
				1.92595	2.31285
				2.25561	1.13524
				2.36051	2.61565
				6.73483	2.6074
				2.62752	1.23485
				2.24002	3.04458
				3.57158	3.99602
				7.3623	1.80456
				5.72419	1.77453
				2.46469	1.59661
				1.39357	1.81962
				0.971079	2.07849
				4.17249	2.52784
				2.89712	3.85662
				8.75319	1.80343
				3.39222	1.34192
				2.40531	1.62392
				2.48617	2.33805
				2.58161	1.99253
				2.50376	1.67583
				3.22816	1.39305
				3.33897	1.95244
				2.45083	0.63462
				3.22516	6.10575
				2.93907	1.63877
				2.98102	1.42298
				1.57237	1.57522
				6.526	2.08803
				1.90677	1.62999
				3.84696	1.85762
				1.69877	1.89525
				4.07013	1.40544
				4.93701	1.48212
				4.05559	3.67005
				2.1049	2.84861
				3.33877	4.64841
				1.24315	2.58574
				3.33247	1.89177
				3.73364	1.14717
				0.832807	1.14543
				4.01135	3.00641
				7.96266	1.43796
				2.61853	2.60604
				2.39064	0.408594
				3.26342	2.14736
				2.85502	2.47882
				4.68558	2.30992
				2.02546	1.63273
				2.79296	1.77533
				2.49984	1.36874
				9.00668	0.887655
				0.882828	1.92207
				1.95411	4.00561
				4.50775	1.85781
				2.0027	1.91586
				2.97623	0.684453
				2.98493	1.21967
				4.65764	1.20089
				2.19673	1.54938
				1.97517	1.98059
				1.99499	1.29724
				4.36233	2.06475
				1.52544	2.32055
				4.20655	2.05563
				3.49799	1.59119
				2.55485	1.56328
				2.99245	1.17654
				2.76931	1.4269
				2.84619	2.71479
				3.07191	1.14756
				3.77408	2.43295
				3.41581	2.22951
				1.61048	0.940008
				2.08345	2.71149
				2.70208	1.97868
				1.20745	1.92704
				1.3903	3.32269
				4.95556	1.84461
				0.687929	1.69913
				2.58025	1.55485
				1.02261	2.62358
				1.4704	1.95817
				2.05967	1.68226
				2.31995	1.30107
				5.23557	2.17791
				2.89574	2.82343
				2.09936	1.71463
				1.57801	1.37475
				3.88711	2.01511
				6.47242	2.35565
				4.73589	1.6258
				1.85438	6.04103
				3.25426	1.17438
				2.27185	1.70447
				3.03885	2.02489
				3.02627	1.53552
				4.52087	1.89782
				3.73344	0.932491
				2.34856	1.40126
				3.47936	1.35604
				1.82313	2.25976
				2.37456	2.08791
				1.11058	1.88522
				7.05394	1.50052
				3.74669	1.76208
				3.46055	0.818956
				3.54205	2.25568
				3.27183	3.22598
				3.16744	2.62371
				3.56413	2.2427
				3.72533	4.07369
				2.65399	4.09598
				0.863661	2.35616
				4.51733	5.94655
				3.30361	1.13186
				2.78985	1.34667
				4.04832	1.78101
				1.46537	2.09403
				1.6079	1.48027
				2.23994	3.60658
				6.57793	1.82976
				2.79163	1.80766
				1.50136	1.38776
				1.96033	1.48092
				3.12443	1.53117
				1.8634	2.1856
				1.96492	3.53095
				1.96618	2.87224
				2.88342	1.03793
				2.93545	2.12837
				2.96408	1.90765
				2.89196	2.94043
				4.49977	1.98863
				2.09065	2.15495
				3.59519	1.24907
				1.05804	2.09713
				1.78274	2.37412
				2.734	2.10606
				1.92449	1.29492
				5.98511	1.59292
				2.67936	1.26648
				0.87711	1.76739
				2.46621	2.32617
				1.39068	1.63936
				2.49622	1.70322
				1.29741	3.3481
				3.49544	2.54397
				1.88629	2.01522
				2.31925	1.76984
				4.9259	2.78064
				5.12032	2.25352
				3.20466	2.36994
				3.04333	0.857976
				3.75966	2.41153
				5.53671	1.72974
				2.42544	1.71649
				5.12168	2.10896
				4.66753	1.70027
				3.11952	5.04888
				1.78327	2.22851
				2.75628	1.71129
				1.91343	1.42694
				4.81039	3.83401
				1.71203	8.20966
				2.46257	1.69306
				2.57326	1.88954
				4.53403	1.9908
				3.96565	1.68675
				2.81864	1.42228
				2.90593	1.71948
				2.51902	2.50401
				3.34104	1.3892
				4.18272	2.05594
				3.52801	2.20709
				1.83929	1.84006
				2.64532	1.75334
				1.77474	1.3043
				3.03799	1.42999
				2.74951	0.732009
				2.41539	2.48882
				2.19988	6.29258
				2.07772	2.28564
				5.07762	2.54282
				3.44787	2.63045
				4.51285	1.48744
				5.19632	1.22785
				3.41835	2.49985
				2.15553	1.93648
				4.26464	2.12328
				3.2476	1.94042
				2.14063	2.63328
				3.45848	1.86849
				2.75109	2.21935
				3.91563	1.65673
				4.39516	0.276995
				2.98236	1.55419
				10.2135	2.38127
				6.07598	1.82462
				2.85277	2.81681
				2.78066	2.00182
				4.71841	1.99028
				3.23904	2.77511
				2.56956	3.70561
				2.08034	1.24126
				4.01977	1.94414
				2.63236	1.98334
				3.42626	1.43902
				1.90708	1.68542
				2.5704	3.47798
				1.87928	1.5278
				2.24502	0.925717
				2.30329	1.64414
				1.73598	1.84903
				2.39738	2.71583
				2.53636	2.03914
				3.24684	2.11323
				2.3498	1.41491
				3.28924	2.00041
				2.26932	0.927068
				4.40021	1.10033
				3.07587	8.59753
				2.59742	1.26025
				1.8347	2.1085
				2.06869	1.32675
				4.39098	1.52104
				0.934993	1.68975
				1.84797	1.6727
				1.53949	2.69124
				3.95011	2.33217
				3.52702	2.81581
				1.71354	3.47381
				3.76671	0.98082
				9.12262	2.33634
				2.7778	5.54586
				3.56463	1.0909
				2.62231	1.46652
				1.69208	1.97758
				2.71352	1.12974
				2.11383	2.87239
				2.91669	2.36428
				1.80341	3.16895
				1.02222	1.78751
				3.51711	2.29156
				3.11876	1.2777
				2.05665	1.43209
				3.61991	0.921939
				3.9764	1.80437
				1.1887	6.2903
				3.0272	2.92042
				2.73897	1.49954
				2.41776	3.4195
				3.31251	1.92546
				4.45164	2.32071
				2.09042	1.24851
				2.66389	2.20687
				1.65158	1.09835
				2.90129	2.60333
				3.91988	1.77117
				2.21779	1.90275
				3.79794	2.67761
				2.3553	1.54683
				4.45802	2.51968
				1.43162	2.16436
				4.37201	2.05332
				3.16549	1.28744
				1.90684	1.731
				2.55365	2.74968
				3.86171	2.01656
				3.05309	1.88335
				3.32561	2.12868
				3.54057	2.85427
				3.19305	1.82583
				3.59939	2.80584
				3.10435	1.69011
				1.81036	2.01184
				1.52226	2.0593
				4.07595	1.89475
				2.46915	1.48283
				2.11638	1.91622
				2.08269	2.24638
				7.15497	1.28491
				2.43516	1.95423
				3.3663	1.44947
				2.75372	2.70393
				2.31179	1.54727
				5.69953	1.47914
				1.67099	2.92594
				1.20653	2.03056
				1.9046	2.19586
				2.23165	1.63763
				6.1406	1.83911
				1.70737	1.96539
				2.54072	2.69603
				3.09456	2.32483
				2.97221	1.5627
				2.62828	1.81086
				4.56036	2.82079
				1.33783	1.29298
				1.6155	1.36991
				3.26579	2.1726
				3.89554	1.42957
				4.51849	2.98007
				2.55648	1.42266
				4.63343	1.89751
				4.06634	1.03919
				2.75407	3.19129
				3.91873	2.25903
				1.67829	1.52853
				2.2471	2.06736
				5.37629	2.75124
				1.95449	1.16344
				3.20413	2.00821
				3.71461	1.4707
				4.5779	1.91528
				3.00222	1.43746
				2.75578	1.95616
				1.44913	1.28239
				6.36582	3.1926
				2.36372	0.962832
				3.2641	2.28093
				3.33961	1.76441
				2.57709	3.14938
				1.5489	2.75314
				6.35805	1.39559
				2.11147	2.19215
				3.83433	1.31219
				3.24308	1.11835
				2.4422	1.43948
				5.05016	2.53857
				5.78428	1.60973
				3.69445	1.42204
				4.68498	1.55922
				1.75328	1.90589
				2.63737	1.81622
				4.79162	1.71974
				3.26853	2.55105
				1.34903	1.20154
				4.57834	2.6598
				2.07759	1.95743
				4.54596	2.0614
				1.82184	1.44202
				2.35031	1.75147
				1.63476	1.67974
				2.82692	1.35715
				2.39439	1.25047
				3.4984	1.89413
				2.32608	1.57666
				5.32305	1.53366
				4.459	1.70429
				3.26512	2.17152
				2.53387	6.90026
				1.9216	3.13979
				2.59075	1.35828
				4.238	1.18234
				2.63169	1.71193
				2.85785	1.91425
				3.49112	1.1394
				2.905	1.88933
				1.22965	1.9924
				2.34608	2.90176
				4.2706	2.74711
				2.10594	2.68111
				5.55193	1.60782
				2.3813	2.75238
				2.64423	1.65181
				2.91725	1.57223
				4.04812	3.67118
				3.60582	3.58121
				2.14509	1.09649
				5.0606	2.3232
				2.09739	2.50868
				1.93545	2.93312
				1.69227	1.9829
				2.66612	2.831
				1.56987	2.7537
				1.88827	2.22972
				3.95903	0.837362
				2.66562	1.8123
				3.61361	1.18119
				3.77162	1.13163
				2.27205	1.76628
				3.55623	3.08314
				2.39273	1.74428
				4.63702	1.11408
				3.61361	2.02463
				5.89579	1.91373
				3.57362	1.91986
				1.97672	1.55694
				1.66084	3.1654
				2.48944	1.8012
				3.22619	7.71194
				3.63734	2.3808
				2.49231	1.7928
				1.00499	2.12459
				2.11034	1.22514
				1.54628	1.54565
				1.2458	2.06125
				2.72758	1.34427
				3.31159	2.28699
				3.12942	2.10795
				3.60738	3.34796
				0.408293	0.932941
				3.11522	2.1813
				2.7121	2.89982
				4.14276	1.24664
				4.09582	2.05304
				2.37215	1.56267
				2.17661	1.19703
				3.10912	2.42514
				1.7163	1.51926
				3.39638	2.00621
				4.14946	1.42743
				3.66092	1.6108
				3.41478	1.76187
				2.5568	1.62311
				2.16334	1.50008
				1.81331	1.51254
				5.76153	1.89741
				2.32675	1.96528
				2.58343	2.31792
				1.23189	1.70926
				3.36853	4.56853
				4.60235	1.43855
				7.50794	1.16503
				8.22012	1.97758
				3.26512	0.908689
				1.39395	2.19975
				3.27634	1.89814
				7.26072	1.02849
				3.31287	1.29187
				2.1072	2.53341
				1.7256	1.34969
				10.552	1.04787
				3.56525	2.09815
				3.42545	1.70092
				2.06932	1.56271
				2.08764	3.14176
				2.96912	1.85714
				5.02051	2.81862
				1.43444	1.20933
				4.12345	1.22663
				3.51746	1.99268
				2.82029	1.97003
				1.77163	2.36312
				2.45496	2.07109
				4.06243	1.21453
				4.43031	2.75868
				0.73059	3.26004
				2.62841	2.56709
				2.35064	2.08135
				2.58666	2.01106
				5.38864	2.88681
				2.32739	1.2982
				2.05481	2.2324
				1.0534	1.34295
				1.76515	2.05825
				1.86367	1.61674
				3.02652	1.88607
				2.28389	1.55304
				1.50293	3.02181
				4.05621	2.2259
				2.97568	2.37312
				2.79281	2.66011
				0.53722	3.03573
				5.49248	1.93214
				2.66921	1.63445
				2.00313	2.20038
				2.14173	1.04908
				4.59244	0.874664
				2.44869	1.67099
				1.64857	2.13236
				2.37786	2.20314
				2.75885	3.77837
				1.04336	0.907347
				3.27101	2.01772
				2.22478	2.21756
				2.82075	1.32027
				4.44781	1.89538
				2.44556	3.05111
				3.79024	1.54449
				3.85123	1.62672
				2.76031	2.88344
				2.12944	1.27853
				2.04551	1.219
				1.45181	1.84977
				7.56261	0.649587
				3.45127	1.92885
				6.86739	1.53674
				3.60885	1.27358
				8.42399	2.76828
				1.54343	1.85884
				3.22364	2.64324
				2.52779	1.48926
				1.92792	2.38431
				3.80692	1.65437
				2.07388	2.35289
				2.12593	2.4285
				2.87687	2.09078
				1.41852	2.59928
				1.8401	1.39851
				1.99071	2.88523
				2.38618	1.959
				3.36837	2.30742
				2.69143	1.85122
				4.7936	2.68862
				4.46326	3.14764
				2.24493	1.81348
				2.93385	1.4244
				1.91939	1.98368
				2.05763	2.68979
				3.19783	1.08549
				4.78135	1.31313
				2.07393	8.268
				1.75424	1.57826
				2.15133	1.2122
				1.49968	1.39204
				1.94779	2.64719
				3.93765	4.21766
				2.57713	1.6581
				2.08214	1.99306
				4.19876	1.18284
				3.58266	1.55042
				8.06437	1.83356
				2.63381	2.71726
				1.58557	2.81996
				1.66072	2.43562
				1.49367	3.14247
				2.82608	2.21731
				2.45246	1.9021
				3.25658	0.312728
				3.43175	1.4697
				3.06066	1.47135
				3.83159	1.38588
				1.95142	2.44572
				5.00133	1.60979
				1.8841	3.46929
				2.24323	2.05306
				2.77522	2.16229
				3.71469	2.18519
				2.63238	2.7616
				1.79107	1.59277
				3.70847	1.59341
				8.07921	0.890411
				2.72661	1.91747
				1.47331	5.53095
				5.75219	1.75715
				4.11151	1.89362
				1.6991	2.68208
				2.99189	1.93287
				3.19432	2.20012
				3.07123	1.83365
				3.13515	1.95252
				3.74489	2.00838
				0.539668	1.81373
				4.82019	1.47296
				2.99722	1.16603
				3.95279	2.20094
				2.09134	3.92342
				4.6835	1.49844
				3.14588	1.46332
				2.1381	2.19127
				6.58967	2.14289
				1.78708	3.30087
				3.62624	4.34433
				2.44255	3.98041
				1.93769	1.05518
				2.17598	2.00678
				1.29005	2.57961
				2.94905	3.40033
				3.23865	3.03332
[truncated: 5,019 more rows]

## Sheet: Fig. 6
Fig. 6a																				Fig. 6b
										WT			Lrp5-/-
									pS6K (fold)	1	1.27358	1.48126	2.17778	2.19111	2.31481
									pS6 (fold)	1	1.19102	1.4405	1.91184	1.70526	1.95298
																						fMLP-0'		fMLP-1'
																					pS6K (fold)	WT	KO	WT	KO
																						1.00074	1.71083	1.29979	1.96339
																						0.998553	1.44314	1.3344	1.57946
																						1.00016	1.21065	1.32896	1.5767
																					pS6 (fold)	1.00001	1.29625	1.05997	1.45002
																						1.00001	1.38685	1.01483	1.63025
																						1	1.63062	1.26328	2.13892
Fig. 6c																				Fig. 6d
											Lane	1	2	3	4	5	6
											pS6	1	1.716	2.06829	1.81185	1.20583	2.05036
												1	1.42867	1.18624	1.22527	0.880314	1.49928
												1	1.53596	1.82007	1.8576	1.35805	2.0606
											pS6k	1	1.85242	1.57769	1.88286	0.907895	1.89545
												1	1.51822	1.28889	1.43538	0.860461	1.70858
												1	1.50894	1.88657	2.01173	1.41309	1.88089
											Cit-Histone	1	1.93839	1.49171	1.6353	1.24357	1.86477
												1	1.52842	1.45465	1.51119	0.735422	1.99878
												1	1.67253	1.72541	1.76125	1.02463	1.86874
Fig. 6e
		0.99891	4.58882	2.25539	4.90031
		1.00097	3.6585	1.60329	3.94793
		0.998893	2.85246	1.46033	2.99565

## Sheet: Sup Fig. 1
Sup Fig. 1a
	Blood	Pre-surgery				Post-surgery
		WT	Lrp5M			WT	Lrp5M
		7.21	8.81			57.4	39.7
		6.31	16.9			40.7	47
		8.8	9.73			26.5	53.4
		9.11	11			37.2	20.1
		8.65				41.7
		20.8	5.44			47.3	73.3
						56.4	58.1
						61	66.5
						29.4	62.1
						49.6
Sup Fig. 1c
		WT								Lrp5M
	CD11b+Ly6CH(%)	8.07	8.88	2.62	12.8	13.3	21.1	11	7.91	6.32	14.4	18.5	33.6	2.96	34.7	3.38

## Sheet: Sup Fig. 2
Sup Fig. 2b
Pearson's coefficient of MPO and Cit-His	ND		EFA
	WT	Lrp5N	WT	Lrp5N
	0.43	0.56	0.4	0.5
	0.375	0.66	0.57	0.59
	0.2	0.45	0.63	0.61
	0.27	0.47	0.45	0.57
	0.28	0.48
Sup Fig. 2c
												WT	WT+Wnt3a	Lrp5	Lrp5+Wnt3a
												0.887582	1.99372	1.12399	2.05409
												0.731	1.33712	0.731384	1.38994
												0.635833	1.16387	0.734103	1.34803
Sup Fig. 2d
												WT	WT+Wnt3a	Lrp6	Lrp6+Wnt3a
												0.996135	2.47478	1.00116	1.39635
												1.16413	2.16562	1.14417	1.39101
												1.00116	1.38937	1.36958	1.02334
Sup Fig. 2e
	PC O-36:5			PC 36:5			PC 38:5			PC O-38:5
	WT	KO		WT	KO		WT	KO		WT	KO
	257.441	147.52		229.231	150.513		83.3643	59.1218		619.509	311.139
	218.538	179.634		186.41	164.872		71.4904	66.0482		519.572	449.339
	270.235	139.687		208.462	151.282		81.3853	54.1744		612.712	329.515
	226.11	167.363		175.897	157.436		66.2956	63.8219		510.761	392.448
	PE P-18:0_20:5			PE P-20:5_20:5			PA 18:0_20:5			PA 20:1_20:5
	WT	KO		WT	KO		WT	KO		WT	KO
	228.367	180.404		185.1	125.817		16.087	9.25967		13.2246	7.45856
	283.18	230.769		239.45	105.594		16.259	8.45977		12.2752	6.82471
	248.438	199.078		200	155.76		15.8871	7.42991		12.3656	8.74766
	233.26	191.707		174.449	155.122		15.9669	6.50538		12.1547	3.49104
Sup Fig. 2f
	5 Double-Bond												TAG contain > 5 double bonds
			WT1	WT2	WT3	WT4	KO1	KO2	KO3	KO4					WT1	WT2	WT3	WT4	KO1	KO2	KO3	KO4
	PC O-16:0;0/20:5;0		0.982402	1.01609	1.01485	0.986655	0.676354	0.674145	0.655877	0.668077			TAG 60:15;0		0.926282	1.09339	0.974102	1.00623	0.416874	0.440439	0.42655	0.425374
	PC 18:0;0_20:5;0		1.00527	1.01866	0.979615	0.996459	0.751191	0.733507	0.728904	0.80545			TAG 54:7;0		0.899554	1.05281	1.01516	1.03248	0.459444	0.417325	0.423996	0.433223
	PC O-18:0;0/20:5;0		1.02866	1.00255	0.965774	1.00301	0.695685	0.614425	0.720142	0.61737			TAG 62:15;0		0.918508	1.05665	0.997691	1.02715	0.591394	0.636196	0.674313	0.566659
	PC O-18:1;0/20:5;0		0.955516	1.05397	0.956264	1.03425	0.684718	0.735834	0.676516	0.716946			TAG 58:11;0		0.867191	1.12293	0.9892	1.02068	0.423523	0.482531	0.474832	0.415641
	PC O-16:0;0/22:5;0		1.01581	0.995965	1.01887	0.969361	0.788029	0.852341	0.787553	0.849134			TAG 58:12;0		0.932454	1.1426	0.927833	0.997114	0.504748	0.521669	0.488531	0.468775
	PC 16:0;0_20:5;0		1.01052	1.06943	0.943507	0.976545	0.815924	0.823311	0.761943	0.790208			TAG 56:6;0		0.922433	1.07775	1.0045	0.995318	0.632042	0.579634	0.559712	0.594718
	PC 16:0;0_22:5;0		1.07196	0.999178	1.00494	0.923923	0.79182	0.733872	0.664808	0.628805			TAG 52:5;0		0.834237	1.18397	0.948982	1.03281	0.551784	0.660935	0.522639	0.560997
	PC 18:1;0_20:5;0		1.0644	1.03923	1.01259	0.883788	0.796591	0.705157	0.720612	0.759633			TAG 56:10;0		0.864023	1.09512	0.977433	1.06342	0.513239	0.514059	0.503724	0.502909
	PC O-17:0;0/20:5;0		0.973345	1.04343	1.01104	0.972183	0.704996	0.847123	0.774818	0.853427			TAG 60:11;0		0.855007	1.0936	1.02609	1.0253	0.544588	0.515379	0.541573	0.617618
	PC O-18:1;0/22:5;0		1.00433	1.09138	0.913528	0.99076	0.818556	0.746226	0.686941	0.783636			TAG 58:10;0		0.872508	1.122	0.97097	1.03453	0.621267	0.589596	0.590975	0.602126
	PC O-18:2;0/20:5;0		0.914511	1.13745	0.945582	1.00245	0.745796	0.701696	0.749687	0.783809			TAG 60:12;0		0.955454	1.12363	1.00419	0.916732	0.637423	0.573995	0.680827	0.622159
	PC O-18:0;0/22:5;0		0.946327	1.07397	0.972029	1.00768	0.657789	0.613152	0.742058	0.847545			TAG 56:7;0		0.84418	1.1961	0.983509	0.976214	0.58897	0.590245	0.595656	0.539221
	PC 18:2;0_22:5;0		0.996074	1.13972	0.97223	0.891979	0.782691	0.857064	0.674817	0.73471			TAG 58:9;0		0.857535	1.16383	0.975346	1.00329	0.624696	0.67307	0.640596	0.657606
	PC 18:2;0_20:5;0		1.07594	1.04815	0.972286	0.903626	0.904434	0.904485	0.813716	0.863276			TAG 58:8;0		0.821383	1.14268	0.916254	1.11969	0.492203	0.479355	0.591888	0.608768
	PC 18:1;0_22:5;0		0.877359	1.02506	1.16961	0.927963	0.886198	0.726559	0.784242	0.613936			TAG 60:10;0		0.859812	1.14945	1.15392	0.83682	0.76668	0.584094	0.664592	0.725123
	PC 14:0;0_20:5;0		1.06621	1.10865	0.904519	0.920618	0.982082	0.903832	0.83412	0.897962			TAG 60:9;0		0.855576	1.09211	0.932929	1.11939	0.727411	0.932797	0.74727	0.532373
	PC 15:0;0_20:5;0		0.983014	1.12411	0.922661	0.970216	1.02535	0.934964	0.783508	0.843062
	PE O-16:1;0/20:5;0		1.00764	1.00778	0.978237	1.00634	0.558804	0.522206	0.503691	0.545648
	PE 18:0;0_20:5;0		1.03086	0.972297	0.997146	0.999701	0.726273	0.601744	0.561332	0.579018
	PE O-18:1;0/20:5;0		1.02351	1.07606	0.916021	0.984414	0.644606	0.585085	0.674439	0.605918
	PE O-18:2;0/20:5;0		1.10177	1.02527	0.92437	0.948596	0.697222	0.725672	0.692481	0.686967
	PE 16:0;0_20:5;0		1.01746	0.942349	0.955986	1.0842	0.833624	0.740139	0.728887	0.66806
	PE 16:0;0_22:5;0		1.03732	1.0429	0.915594	1.00418	0.931326	0.822574	0.833792	0.822235
	PE O-17:0;0/20:5;0		1.10443	1.04318	0.737442	1.11495	0.731344	0.74656	0.627906	0.717684
	PE 18:1;0_22:5;0		0.987273	1.06419	0.986962	0.961575	0.916786	0.939826	0.890577	0.980135
	PE O-18:0;0/20:5;0		1.03425	1.12375	0.944595	0.8974	0.936547	0.698982	0.775189	0.93486
	PE 18:0;0_22:5;0		1.02614	0.979202	1.05174	0.942925	0.971284	0.830976	0.921112	1.00215
	PE O-16:0;0/22:5;0		1.06993	0.909957	1.11698	0.903128	0.776769	0.554158	0.59176	1.19302
	PE O-17:0;0/22:5;0		1.0162	1.03369	0.973203	0.976911	0.711309	1.07412	0.979847	0.698116
	PE O-18:2;0/22:5;0		0.960399	1.06856	1.07543	0.895614	0.9531	0.803018	0.96264	1.01266
	PE O-18:1;0/22:5;0		1.01073	0.980385	0.976121	1.03277	1.01771	0.937839	1.02719	0.949498
	PE O-16:1;0/24:5;0		0.832827	1.16522	0.867732	1.13422	0.835463	0.994448	0.710757	1.1646
	PE O-16:1;0/22:5;0		0.985029	1.13544	0.966991	0.912544	1.05981	0.966525	0.987326	1.04905
	PE O-16:0;0/20:5;0		1.10669	0.935849	0.834814	1.12265	0.923619	1.02318	1.05793	0.971823
	PG 16:1;0_22:5;0		1.19333	0.854569	1.02886	0.923238	1.30879	0.999643	0.979508	1.18467
Sup Fig. 2g
	Saturated
			WT1	WT2	WT3	WT4	KO1	KO2	KO3	KO4
	LPC O-18:0;0		1.088	0.735126	1.14683	1.03005	1.42563	1.35493	1.27539	1.35302
	LPC 16:0;0		1.17828	0.751212	1.00776	1.06275	1.35816	1.53873	1.28782	1.30896
	LPC O-16:0;0		1.19844	0.637994	1.13413	1.02944	1.38939	1.47444	1.4076	1.44426
	LPC 18:0;0		1.16487	0.728012	1.03675	1.07037	1.21564	1.26099	1.37518	1.32845
	LPE O-16:0;0		1.02377	0.81647	1.17443	0.985334	0.930022	1.09806	1.20819	1.3868
	LPE O-18:0;0		0.981647	0.963686	1.06476	0.98991	1.00491	1.04468	0.981421	1.08092
	LPE 18:0;0		1.11755	0.779678	1.08987	1.0129	1.03639	0.997064	1.03899	1.03351
	PC 16:0;0_16:0;0		0.991937	1.008	1.00157	0.998499	0.974021	0.99133	0.97143	0.977596
	PC 14:0;0_18:0;0		1.06444	0.949583	0.983923	1.00206	0.927577	0.901119	0.954831	0.91335
	PC 14:0;0_16:0;0		0.988558	1.05721	0.998805	0.955426	0.950977	0.948965	0.885486	0.958723
	PC 15:0;0_15:0;0		1.03104	1.03456	0.98295	0.951443	0.96596	0.976184	0.872838	0.945814
	PC O-17:0;0/17:0;0		0.910172	0.924696	1.07477	1.09037	1.0224	1.12597	1.094	1.021
	PC O-18:0;0/14:0;0		0.859379	1.03691	1.0112	1.09251	1.07619	0.969519	1.10974	1.11116
	PC O-18:0;0/16:0;0		0.997374	1.02326	0.997374	0.981996	0.969092	0.975534	0.983998	1.01751
	PC O-16:0;0/17:0;0		0.919142	0.973957	0.97214	1.13476	0.94763	0.982191	1.20822	1.09358
	PC O-18:0;0/18:0;0		1.00286	0.95528	0.951749	1.09011	0.925585	1.05253	0.963329	0.93077
	PC O-17:0;0/15:0;0		1.1119	1.02587	0.909338	0.95289	1.08483	0.828621	0.967314	0.963585
	PC O-16:0;0/16:0;0		0.999613	0.998955	0.997926	1.00351	1.00018	1.00022	1.00338	0.997801
	PC 16:0;0_18:0;0		1.01311	0.984543	1.02953	0.972811	1.06787	0.951147	0.970849	0.990575
	PC O-17:0;0/16:0;0		0.980358	1.05497	0.923481	1.0412	0.936538	0.975775	1.11383	0.996899
	PC O-18:0;0/15:0;0		0.979108	1.10805	0.88941	1.02343	0.873887	0.955349	1.11379	1.02658
	PC 15:0;0_17:0;0		0.956906	0.98735	1.0147	1.04105	0.951672	0.98584	1.01736	1.04339
	PE O-16:0;0/16:0;0		1.04483	0.937551	1.00611	1.01151	1.2558	1.08844	1.2037	1.13627
	PE 16:0;0_16:0;0		1.04418	1.03526	1.0672	0.853365	0.852474	0.91746	0.847559	0.905039
	PE O-18:0;0/16:0;0		0.94882	1.07798	1.024	0.949191	1.07512	1.08658	1.05104	1.0549
	PE O-18:0;0/14:0;0		0.995365	0.988885	1.02423	0.991517	1.18175	0.993187	1.06155	0.990716
	PE 14:0;0_18:0;0		1.20973	0.971797	0.980606	0.837867	0.850918	1.04299	0.809054	0.831996
	PE 18:0;0_18:0;0		1.10694	1.16975	0.875035	0.848273	0.885329	1.00621	0.954714	1.01974
	PE 16:0;0_18:0;0		0.985245	1.02939	1.01151	0.973849	1.00802	1.02539	0.994768	0.967259
	PG 16:0;0_18:0;0		0.990683	0.758781	1.16672	1.08381	1.19202	1.21252	1.22723	1.18015
Sup Fig. 2h
	1 Double bond
			WT1	WT2	WT3	WT4	KO1	KO2	KO3	KO4
	LPC O-18:1;0		1.11041	0.710978	1.14906	1.02955	1.55035	1.57948	1.44042	1.53951
	LPE O-18:1;0		1.1056	0.761784	1.16476	0.967854	1.30024	1.34951	1.29744	1.38424
	LPE O-16:1;0		1.16211	0.749769	1.09324	0.994884	1.30737	1.32112	1.16661	1.38534
	PC O-18:0;0/18:1;0		1.00685	1.02127	0.976637	0.99524	0.829023	0.878139	0.84288	0.852058
	PC O-16:1;0/16:0;0		0.999818	1.02561	0.999195	0.975381	0.924826	0.926402	0.935989	0.927955
	PC O-16:0;0/18:1;0		0.992597	1.03996	0.985417	0.982028	0.878809	0.84894	0.88496	0.914392
	PC 16:0;0_18:1;0		1.00056	1.04357	0.987996	0.967873	0.894641	0.892356	0.847403	0.886395
	PC O-18:1;0/16:0;0		1.00013	1.03205	0.981969	0.985856	0.941939	0.914763	0.913823	0.926857
	PC O-16:0;0/16:1;0		0.986324	1.08008	0.978672	0.954922	0.884433	0.871952	0.851332	0.877169
	PC O-18:1;0/20:1;0		0.909288	1.04935	0.968587	1.07278	0.792897	0.751124	0.676835	0.854313
	PC 16:1;0_18:0;0		1.08053	0.961469	1.01968	0.938321	0.870015	0.789074	0.694418	0.812744
	PC 16:0;0_20:1;0		1.03008	1.04008	0.933124	0.996716	0.855646	0.922961	0.822884	0.879916
	PC 17:0;0_17:1;0		0.891238	1.06044	1.11935	0.928977	0.763411	0.795685	0.809917	0.736196
	PC 18:0;0_18:1;0		0.996087	1.09048	0.949331	0.964098	0.811423	0.876693	0.798811	0.894386
	PC O-18:0;0/16:1;0		0.975699	1.03341	1.00096	0.989932	0.943725	0.850896	0.91007	0.933572
	PC O-18:1;0/14:0;0		1.00165	1.10166	0.948482	0.948208	0.81664	0.835845	0.894634	0.866754
	PC O-16:0;0/17:1;0		0.938445	1.09919	1.03988	0.922481	0.761176	0.832219	0.846781	0.868573
	PC O-17:0;0/16:1;0		0.929955	1.12079	1.00505	0.944201	0.885732	0.852127	0.857723	0.89086
	PC 15:0;0_17:1;0		1.01747	1.05455	0.964745	0.963231	0.959888	0.911902	0.922054	0.925224
	PC O-16:0;0/20:1;0		0.930369	1.06833	0.982731	1.01857	0.805416	0.926989	0.835878	0.967155
	PC O-16:0;0/19:1;0		0.933951	0.9404	1.19797	0.927677	0.828987	0.833779	0.921666	0.599776
	PC O-17:0;0/19:1;0		1.16293	0.80037	0.867565	1.16913	0.862018	0.872555	0.628514	0.590367
	PC O-17:0;0/17:1;0		0.969244	1.19162	0.997132	0.842009	0.890332	0.605126	0.852687	0.834616
	PC O-17:1;0/16:0;0		0.92726	1.11938	1.01439	0.938973	0.893563	0.869647	0.891694	0.950632
	PC O-17:1;0/18:0;0		0.852948	0.963404	1.23837	0.94528	0.841202	0.738417	0.686404	0.932286
	PC O-18:1;0/15:0;0		0.897293	1.13658	1.00449	0.961634	0.93456	0.875462	0.875833	0.902783
	PC O-18:0;0/17:1;0		0.782267	0.914862	1.38556	0.917315	0.915783	0.465123	0.735194	0.663807
	PC 14:0;0_18:1;0		1.04228	1.05325	0.959028	0.945444	0.9789	0.946195	0.913617	0.962925
	PC O-18:1;0/18:0;0		0.960684	1.13396	0.909137	0.996215	0.891388	0.979467	0.920958	0.873211
	PC O-17:0;0/18:1;0		0.770295	1.09598	1.14974	0.983985	0.932697	0.865421	0.773644	0.91917
	PC O-18:1;0/17:0;0		0.616082	1.20155	1.23547	0.946893	0.71877	0.950288	0.721862	0.799584
	PC 16:0;0_16:1;0		1.02836	1.05634	0.953115	0.962192	1.00908	0.921016	0.939402	0.967147
	PC O-16:0;0/22:1;0		1.15382	1.06545	0.967856	0.812877	0.923392	1.01034	0.799192	0.946285
	PC O-16:1;0/17:0;0		0.834027	1.12978	1.13339	0.902801	1.10815	1.04166	1.02294	1.05509
	PC O-18:0;0/20:1;0		1.05741	0.963332	0.855547	1.12371	0.975727	0.833475	1.1153	0.965575
	PE O-18:1;0/16:0;0		1.01848	0.995155	0.979854	1.00651	1.09141	1.08733	1.0829	1.12623
	PE O-16:1;0/16:0;0		1.00783	0.891353	1.02229	1.07852	1.20522	1.18886	1.22684	1.23325
	PE O-16:0;0/18:1;0		1.03992	0.976153	0.980005	1.00392	1.06475	1.06645	1.09146	1.1043
	PE 16:1;0_18:0;0		0.963606	0.994985	1.04648	0.994934	0.908119	0.935918	0.933001	0.890432
	PE O-16:0;0/16:1;0		0.981281	0.975692	0.976514	1.06651	1.11041	1.0653	1.0922	1.09456
	PE O-18:0;0/18:1;0		1.00359	1.01804	0.981423	0.99695	1.09641	1.04825	1.02258	1.04879
	PE 16:0;0_20:1;0		0.970153	1.12484	0.98207	0.922939	0.919967	0.934648	0.826036	0.868236
	PE 16:0;0_18:1;0		1.01147	1.00878	0.97688	1.00286	0.971555	0.908543	0.986384	0.966447
	PE O-18:0;0/16:1;0		1.0028	1.06992	1.01977	0.907506	0.972171	0.971374	0.928388	0.899975
	PE O-16:0;0/20:1;0		1.07429	0.943296	1.01006	0.972352	0.960706	1.08391	1.11384	1.06223
	PE O-18:1;0/14:0;0		0.989277	0.936914	0.986644	1.08716	1.05506	0.94003	1.1054	1.2427
	PE 17:0;0_17:1;0		1.06291	0.993982	0.989917	0.953188	1.01282	0.899052	1.05871	0.876506
	PE O-18:0;0/20:1;0		0.982471	0.926289	1.17571	0.915533	1.0959	0.904999	1.16926	1.05568
	PE 18:0;0_18:1;0		1.01281	1.05164	0.987324	0.94822	0.97627	1.03804	1.00877	1.05035
	PG 18:0;0_18:1;0		1.27165	0.442454	1.1482	1.13769	1.11374	1.01225	0.846445	0.754281
	PG 16:0;0_18:1;0		1.16783	1.1963	0.880902	0.754972	1.16328	0.801001	0.977208	1.07373
	2 Double bonds
			WT1	WT2	WT3	WT4	KO1	KO2	KO3	KO4
	DAG 16:0;0_20:2;0		1.03175	1.04741	1.02765	0.893192	0.571715	0.485752	0.490243	0.462189
	DAG 18:0;0_18:2;0		1.01159	1.06133	1.06473	0.862354	0.645652	0.551512	0.554496	0.593447
	LPE O-18:2;0		1.08319	0.826127	1.04556	1.04512	1.35203	1.43513	1.27324	1.4151
	LPE 18:2;0		1.20973	0.540011	1.0285	1.22177	0.925738	1.1199	1.17108	0.903128
	PC 16:0;0_20:2;0		1.01678	1.01943	0.971764	0.992021	0.900203	0.876869	0.88699	0.913326
	PC O-18:2;0/16:0;0		1.01021	1.04296	0.985532	0.961298	0.862686	0.876471	0.871443	0.864155
	PC O-16:0;0/20:2;0		1.00661	1.0373	0.981067	0.975021	0.870754	0.907296	0.868905	0.842045
	PC O-16:0;0/18:2;0		0.992399	1.06566	0.967015	0.974928	0.857108	0.854975	0.835985	0.862572
	PC 18:0;0_18:2;0		1.01847	1.05898	0.978738	0.943812	0.875167	0.849379	0.845415	0.883687
	PC O-18:0;0/18:2;0		1.00305	1.06147	0.956156	0.979318	0.896733	0.870857	0.838195	0.879487
	PC O-16:2;0/16:0;0		0.98462	0.974925	1.09366	0.946797	0.841612	0.760549	0.883194	0.896544
	PC 16:0;0_18:2;0		1.00212	1.07271	0.956377	0.96879	0.931052	0.908504	0.868934	0.916767
	PC O-18:2;0/15:0;0		0.825277	1.21765	0.823158	1.13392	0.636099	0.723472	0.703141	0.638724
	PC O-17:0;0/18:2;0		0.946825	1.09324	0.984349	0.975588	0.904563	0.865757	0.909457	0.912359
	PC O-18:2;0/14:0;0		1.06167	1.0726	0.893476	0.972256	0.849657	0.817839	0.857327	0.941282
	PC 14:0;0_18:2;0		1.09263	1.07572	0.884666	0.946987	0.955831	0.860827	0.839731	0.882705
	PC O-16:0;0/16:2;0		0.994883	1.1672	0.945176	0.89274	0.783712	0.832344	0.818048	0.972878
	PC O-16:2;0/18:0;0		1.06718	1.03066	1.24538	0.656784	0.848401	0.766245	0.417019	0.863703
	PC O-18:0;0/20:2;0		1.1167	1.00966	0.906919	0.966722	0.983214	0.940939	0.859682	0.872772
	PC O-16:0;0/22:2;0		1.03523	1.08268	0.860514	1.02158	0.745502	0.961924	0.946675	0.935968
	PC O-17:2;0/16:0;0		0.847412	1.09584	1.05331	1.00344	0.965065	0.980068	0.885805	0.839611
	PC O-18:2;0/18:0;0		1.00507	0.963054	1.10132	0.930556	1.00923	0.836812	1.00493	0.825852
	PC 14:0;0_20:2;0		1.1157	1.21083	0.857056	0.816412	0.901044	0.962134	0.729952	0.852515
	PC 18:0;0_20:2;0		0.87743	1.12909	1.02557	0.967918	0.880536	0.846627	0.81313	1.12327
	PC O-17:0;0/16:2;0		0.946566	0.807401	1.30529	0.940745	1.14489	0.811738	1.10875	1.15478
	PC O-17:2;0/18:0;0		1.05146	1.06658	0.802373	1.0796	0.949442	0.840538	0.975095	1.15215
	PC 16:0;0_16:2;0		1.04387	1.0717	0.924444	0.959981	1.0797	1.01709	0.979308	0.908422
	PE O-18:2;0/16:0;0		1.01133	1.0226	0.996725	0.969349	1.12477	1.09217	1.06553	1.09476
	PE 16:0;0_20:2;0		0.977045	1.10365	0.984929	0.934376	0.915275	0.921976	0.897736	0.88092
	PE 18:0;0_20:2;0		1.2692	0.768093	0.719011	1.2437	0.637834	0.598971	0.653371	0.593769
	PE O-17:0;0/20:2;0		1.06735	1.06608	0.929739	0.936832	1.09268	1.05492	1.22388	1.25435
	PE O-18:0;0/18:2;0		1.01276	1.03826	0.983047	0.965937	1.02898	1.03683	1.04266	1.03129
	PE O-16:0;0/18:2;0		1.00736	1.0298	0.993023	0.96982	1.03942	1.02852	0.997591	1.04736
	PE O-18:2;0/15:0;0		0.853336	1.06156	0.933331	1.15177	1.14485	0.97717	1.21977	1.321
	PE O-16:0;0/20:2;0		1.02566	1.0222	1.0339	0.918243	1.18592	0.998715	1.01612	1.14949
	PG 18:0;0_18:2;0		1.00167	0.907204	1.10805	0.983081	0.735978	0.839616	0.866648	1.07334
	PG 16:0;0_18:2;0		0.750603	1.92367	0.693325	0.632405	0.737684	1.76313	2.65807	1.75388
	PE 16:0;0_18:2;0		1.04364	1.03247	0.955378	0.968512	0.960948	0.940973	0.990959	0.964847
	PE 18:0;0_18:2;0		1.02731	1.02323	0.988311	0.961141	0.978652	0.967204	0.966676	0.991183
	PG 16:0;0_20:2;0		1.01382	0.907236	1.14687	0.932082	0.715931	0.824101	0.821513	1.1046
	PE O-18:2;0/14:0;0		1.28456	0.778813	0.965076	0.971545	0.92773	1.21672	1.18543	1.17478
	PE O-16:0;0/22:2;0		1.21409	0.811449	0.841923	1.13254	0.765153	1.05385	0.874302	0.85505
	PE O-16:2;0/18:0;0		0.988085	0.982819	0.896407	1.13269	1.08963	1.04236	0.726194	0.727877
	PE O-18:0;0/20:2;0		0.917493	1.04686	0.963883	1.07177	1.02389	0.863011	0.974183	0.979094
	PE O-17:0;0/18:2;0		0.859511	1.12841	1.02563	0.986444	1.03237	0.921007	1.0504	1.22276
	PE O-17:2;0/16:0;0		1.26932	0.942073	0.883625	0.904977	1.10089	0.967782	1.18375	1.01964
	PE O-17:2;0/18:0;0		1.17591	0.85224	1.228	0.743851	0.869932	0.97131	1.083	1.42907
	PG 18:0;0_20:2;0		1.39091	1.04099	0.877715	0.690385	0.664237	1.24832	0.987629	1.34823
	PE O-18:0;0/22:2;0		1.02194	1.1889	1.0553	0.733871	0.711088	0.593191	1.93503	1.00121
	3 Double bonds
			WT1	WT2	WT3	WT4	KO1	KO2	KO3	KO4
	PC O-16:0;0/18:3;0		1.01615	0.972876	1.02523	0.985746	0.863686	0.862486	0.920873	0.854008
	PC O-16:0;0/20:3;0		1.0098	1.05778	0.935585	0.996834	0.862023	0.87194	0.813741	0.820534
	PC 16:0;0_20:3;0		1.01496	1.03202	1.02525	0.927762	0.873087	0.849688	0.773063	0.842808
	PC O-18:1;0/20:3;0		0.968162	1.10878	0.97589	0.947163	0.883693	0.816981	0.756027	0.827791
	PC O-18:0;0/20:3;0		0.990998	1.0988	0.930448	0.979752	0.827275	0.832763	0.83515	0.908435
	PC 18:2;0_20:3;0		1.02269	1.09359	0.8819	1.00182	0.865939	0.858566	0.834356	0.834554
	PC O-18:1;0/18:3;0		1.04965	1.12239	0.915075	0.912887	0.691898	0.901783	0.793549	0.822197
	PC 14:0;0_20:3;0		1.01023	1.11551	0.870353	1.00391	0.927388	0.822778	0.785677	0.801391
	PC 18:1;0_20:3;0		0.925935	1.19547	0.918504	0.960095	0.746344	0.817844	0.774341	0.879258
	PC 18:0;0_20:3;0		1.02541	1.06026	0.914085	1.00025	0.882859	0.946317	0.73617	0.860779
	PC O-18:2;0/20:3;0		1.03935	0.918441	0.94951	1.0927	0.941262	0.888975	0.870699	0.907426
	PC O-18:2;0/18:3;0		0.810232	1.17658	0.97237	1.04082	0.686803	0.58806	0.774533	0.961287
	PC 18:0;0_18:3;0		0.871476	1.19607	1.08018	0.852277	0.849574	0.794405	0.923155	0.77206
	PC O-18:0;0/18:3;0		1.08409	1.15534	0.815898	0.944672	0.821107	0.870056	0.612884	0.998937
	PC O-17:0;0/20:3;0		0.940309	1.1477	1.10738	0.80461	1.07618	0.891408	0.723481	0.682254
	PC 18:1;0_18:3;0		1.07449	1.14596	0.766493	1.01306	1.0062	0.997196	0.765754	0.63278
	PC 20:2;0_20:3;0		0.7953	1.01702	1.02455	1.16312	0.930444	1.10812	0.90284	0.631711
	PC 18:2;0_18:3;0		0.833201	1.39939	0.88228	0.885125	0.9246	0.961792	0.938406	0.759785
	PC O-16:1;0/20:3;0		0.989174	1.1212	1.00267	0.886956	1.08589	0.886444	1.09313	0.741914
	PC 16:0;0_18:3;0		0.978347	1.22147	0.818792	0.981393	1.02388	0.965772	0.912635	0.979425
	PC O-17:0;0/18:3;0		1.00755	1.10771	0.857653	1.02709	1.13836	0.963728	0.776331	1.01956
	PE O-16:1;0/20:3;0		1.02544	0.998827	0.992443	0.98329	1.04423	1.05784	1.06238	1.05703
	PG 18:1;0_20:3;0		0.955674	1.06727	1.05062	0.926438	1.3188	1.1707	1.31126	1.21067
	PE O-16:1;0/18:3;0		0.986334	1.03146	0.971738	1.01047	1.04594	1.15288	1.11539	1.12986
	PE O-18:1;0/20:3;0		1.03222	0.99203	0.996046	0.979704	1.01938	1.03367	1.04279	1.05838
	PE O-17:0;0/20:3;0		0.9842	1.07543	0.953733	0.986638	1.0708	1.0598	1.18576	1.08016
	PE O-17:2;0/20:3;0		0.938173	1.23317	1.02381	0.804849	0.727087	0.777249	0.594251	0.947579
	PE 18:2;0_20:3;0		0.842916	1.45139	0.824356	0.881336	0.786304	0.737169	0.616515	0.5848
	PG 18:0;0_20:3;0		0.981852	1.01365	1.03861	0.965891	0.648136	0.942687	0.831523	0.991146
	PE 18:1;0_20:3;0		1.00109	1.04872	0.997652	0.95254	0.917971	0.983548	0.946582	0.988836
	PE 16:0;0_20:3;0		0.986994	1.13229	0.94138	0.939338	1.01564	0.885631	0.878468	0.907662
	PE 18:0;0_18:3;0		1.09231	0.932443	1.02213	0.953117	0.864917	0.998674	0.89256	1.00066
	PE O-18:2;0/20:3;0		1.1493	1.05354	0.947328	0.849832	1.06785	1.13419	1.03792	1.05525
	PE O-18:1;0/18:3;0		1.00821	1.05859	0.8846	1.04861	1.0131	1.05942	1.03644	1.05703
	PE 18:0;0_20:3;0		0.988233	1.05252	0.993154	0.966095	0.983338	0.91696	0.955208	1.04217
	PG 16:0;0_20:3;0		0.818721	1.22201	0.943281	1.01599	0.942718	1.01025	0.893693	0.881264
	PE O-18:0;0/20:3;0		1.0195	0.994636	0.98671	0.999157	1.0318	1.05099	0.983151	0.981868
	PE O-16:0;0/20:3;0		1.01708	1.06151	1.00896	0.912442	0.884191	0.976903	0.942604	1.09904
	PE O-18:0;0/18:3;0		0.92911	1.17583	1.02656	0.868502	1.01699	1.15817	0.875197	0.811814
	PE O-18:2;0/18:3;0		0.936647	1.10556	0.839252	1.11854	0.766835	1.35789	0.954755	1.07287
	DAG 18:1;0_20:3;0		1.12519	1.13541	0.921535	0.817866	0.436702	0.467972	0.582515	0.63447
	4 Double bonds
			WT1	WT2	WT3	WT4	KO1	KO2	KO3	KO4
	PC 18:1;0_20:4;0		1.03294	1.0508	0.936744	0.979511	0.67141	0.741967	0.635832	0.695909
	PC O-18:0;0/20:4;0		0.963855	1.06405	0.990836	0.981258	0.816815	0.818462	0.814465	0.811142
	PC 18:2;0_20:4;0		0.957359	1.06814	1.02613	0.948377	0.757319	0.674334	0.681104	0.730894
	PC 16:0;0_20:4;0		1.02848	1.04049	0.975125	0.955913	0.826969	0.751173	0.73841	0.781978
	PC O-16:0;0/22:4;0		0.978761	1.04317	0.974996	1.00307	0.855722	0.867879	0.854438	0.817925
	PC O-18:2;0/20:4;0		0.972435	1.08544	1.00326	0.938868	0.795753	0.760898	0.709619	0.774872
	PC O-18:1;0/20:4;0		0.998621	1.07716	0.962776	0.96144	0.832903	0.819015	0.782188	0.80978
	PC O-16:0;0/20:4;0		0.995564	1.07197	0.972359	0.960108	0.854894	0.832339	0.811188	0.835989
	PC 18:0;0_20:4;0		0.957179	1.1233	0.962851	0.956665	0.752126	0.740274	0.764592	0.789314
	PC 20:2;0_20:4;0		0.878176	1.11565	1.05459	0.951585	0.713772	0.695792	0.775332	0.695161
	PC 16:0;0_22:4;0		0.954567	1.06168	1.01802	0.965733	0.853469	0.852405	0.788878	0.889432
	PC O-18:0;0/24:4;0		0.989749	1.04645	1.01421	0.949585	0.883199	0.853	0.807559	0.932136
	PC O-16:0;0/24:4;0		0.937583	1.07988	0.958585	1.02395	0.877188	0.749019	0.89334	0.87649
	PC O-18:0;0/22:4;0		1.00681	1.12079	0.923482	0.948912	0.906614	0.858106	0.822226	0.744072
	PC 18:2;0_22:4;0		0.894747	1.12117	1.06881	0.915276	0.874476	0.793949	0.819668	0.8401
	PC O-17:0;0/20:4;0		0.988622	1.02852	0.976147	1.00671	1.01991	0.893676	0.861117	0.859484
	PC O-17:1;0/20:4;0		0.893176	1.15476	0.994295	0.957771	0.779353	0.784816	0.871884	0.939992
	PC 16:1;0_20:4;0		0.867071	1.26888	0.891279	0.972772	0.860879	0.724438	0.749045	0.817851
	PC O-18:1;0/22:4;0		0.98913	1.14823	0.998919	0.863716	0.837566	0.900895	0.736106	0.918237
	PC O-18:1;0/24:4;0		1.07155	1.00147	1.05805	0.868925	0.834294	0.948636	0.843711	0.936449
	PC 18:0;0_22:4;0		1.24742	1.00887	0.92376	0.819946	1.12386	0.677225	0.669777	0.634686
	PC 18:1;0_22:4;0		0.772078	1.07498	1.05666	1.09628	0.885087	1.01462	0.861905	0.794042
	PC O-16:1;0/20:4;0		0.950252	1.15482	0.952763	0.942163	0.951117	1.0007	0.854751	0.908503
	PC O-18:2;0/22:4;0		0.927098	1.14505	0.898278	1.02958	0.813562	1.07132	0.815345	0.936641
	PC O-16:1;0/22:4;0		1.07557	1.1928	0.851988	0.879639	0.691054	1.24886	0.83295	0.537028
	PC 16:0;0_24:4;0		1.28678	0.963707	0.875078	0.874435	1.24272	0.678308	0.71335	0.738863
	PC 20:1;0_20:4;0		0.891625	1.06213	1.15139	0.89486	1.09117	1.17454	0.878664	1.02785
	PC 14:0;0_20:4;0		1.14614	0.809708	0.960407	1.08374	1.05317	0.937948	0.933027	0.948334
	PE O-18:1;0/20:4;0		0.997789	1.01618	1.00802	0.978017	1.06756	1.06455	1.07153	1.07628
	PE O-17:1;0/20:4;0		1.00788	0.997887	0.997624	0.996612	1.10267	1.08103	1.0553	1.06387
	PE O-18:1;0/24:4;0		1.02894	1.03769	0.957379	0.975993	1.09194	1.13141	1.10545	1.09987
	PE 20:2;0_20:4;0		0.964166	1.12424	0.977548	0.934045	0.727349	0.82209	0.79793	0.828041
	PE 18:1;0_20:4;0		1.03254	1.06599	0.960188	0.941279	0.915615	0.76563	0.73762	0.777934
	PE O-16:1;0/20:4;0		1.0253	1.01566	0.980655	0.978383	1.04803	1.04595	1.0534	1.0769
	PE 18:0;0_20:4;0		1.02338	1.06934	0.966895	0.940386	0.896947	0.871116	0.852885	0.898587
	PE 16:1;0_20:4;0		0.974177	0.976889	1.02921	1.01972	0.985781	0.893341	0.832148	0.852203
	PE 20:1;0_20:4;0		0.854533	1.1019	0.981901	1.06167	0.811998	0.82397	0.832458	0.897569
	PE O-17:1;0/22:4;0		1.13941	0.95686	0.899195	1.00454	1.31193	1.05123	1.25529	1.16341
	PE 16:0;0_20:4;0		1.01179	1.079	0.939231	0.969976	0.928239	0.885573	0.905461	0.953358
	PE O-16:1;0/22:4;0		1.04222	0.969898	1.01561	0.972276	1.04438	1.04821	1.04	1.12376
	PE O-18:0;0/22:4;0		0.999493	1.07029	0.949704	0.98051	1.05915	1.06653	1.04217	1.0804
	PE 16:0;0_22:4;0		0.946128	1.15297	0.971978	0.928928	0.860721	0.928516	0.871105	0.855185
	PE O-18:2;0/22:4;0		1.01686	1.0368	0.991112	0.955229	1.10812	1.01655	1.08688	1.02754
	PE 18:2;0_22:4;0		0.929389	1.2368	0.876893	0.956915	0.846538	0.880948	0.786143	0.902055
	PE O-16:2;0/20:4;0		1.04219	0.980308	1.07877	0.898728	1.11041	1.12397	1.17891	0.972129
	PE O-18:1;0/22:4;0		1.08169	0.966542	0.959922	0.991848	1.0116	1.13321	1.04859	1.04597
	PE 18:1;0_22:4;0		0.891507	1.18613	0.982189	0.940176	0.926262	0.949259	0.820987	0.974617
	PE 17:0;0_20:4;0		0.982643	1.05414	1.19495	0.768264	1.13221	0.898947	0.634385	0.699695
	PE O-18:0;0/24:4;0		0.973558	1.06808	1.01377	0.944593	0.989369	1.05268	1.11749	0.999081
	PE O-16:1;0/24:4;0		0.923493	1.15154	1.00081	0.924158	1.0257	1.10131	0.980449	1.08577
	PE 16:1;0_22:4;0		1.00381	1.02926	0.839878	1.12705	1.17378	0.820311	0.711334	0.94802
	PE O-16:0;0/20:4;0		1.03774	0.985541	1.01009	0.966627	1.00486	0.989182	0.985434	0.983302
	PE O-16:0;0/24:4;0		0.898123	1.06544	1.00655	1.02988	0.920123	0.925327	0.939917	1.1107
	PE 18:2;0_20:4;0		0.728832	0.84986	1.58141	0.839894	0.660964	1.53706	0.620238	0.673822
	PE O-18:0;0/20:4;0		1.00643	1.03014	0.988221	0.975206	0.998999	1.01313	0.996567	1.00932
	PE O-18:2;0/20:4;0		1.02057	1.05684	0.964298	0.958294	0.994807	0.993836	0.998472	1.00674
	PE 18:0;0_22:4;0		1.03725	1.08326	0.990136	0.889352	1.07871	0.953059	1.02417	0.947527
	PE O-16:0;0/22:4;0		1.0034	1.02598	0.984794	0.98583	1.00012	0.948327	1.01108	1.04026
	PG 20:4;0_20:4;0		0.781474	0.903733	1.12019	1.19461	2.10346	1.6866	1.8539	1.97369
	PG 20:3;0_20:4;0		0.825926	0.951876	1.07641	1.14579	1.76224	1.94616	1.72419	1.43107
	PG 18:2;0_20:4;0		1.17418	1.09651	0.865379	0.863932	1.87004	1.3964	1.38418	1.46703
	PG 18:2;0_22:4;0		0.767452	1.791	0.685836	0.755715	1.24784	1.46434	1.5671	1.74878
	PG 16:0;0_20:4;0		0.808271	1.23012	0.858774	1.10283	0.967142	1.10382	0.846411	1.00754
	PG 18:0;0_20:4;0		1.06991	0.845104	1.08158	1.00341	1.13487	0.885826	0.85077	1.08756
	DAG 18:0;0_20:4;0		0.994415	1.09771	1.01214	0.895727	0.952744	0.811772	1.0098	0.972309
	LPE 20:4;0		1.22178	0.539485	1.00992	1.22881	1.02576	1.20308	1.12263	1.10761
	6 Double bonds
			WT1	WT2	WT3	WT4	KO1	KO2	KO3	KO4
	PC 16:0;0_22:6;0		1.0005	1.0087	1.04304	0.947751	0.840069	0.702362	0.761113	0.774959
	PC O-16:0;0/22:6;0		1.14974	1.11088	0.937056	0.802323	0.709654	0.72196	0.75746	0.833369
	PC O-18:0;0/22:6;0		1.13638	1.00756	1.03719	0.818876	0.917863	0.748429	1.07688	0.764983
	PC O-18:1;0/22:6;0		0.828859	1.2287	1.09363	0.848811	1.19806	0.77029	0.775569	0.918815
	PE 18:0;0_22:6;0		1.07525	0.987748	1.00371	0.933289	0.891177	0.872484	0.86717	0.922833
	PE O-16:0;0/22:6;0		0.990323	1.03074	0.92756	1.05138	1.15309	1.18387	0.993451	1.47881
	PE O-18:1;0/22:6;0		1.0289	1.08576	0.925471	0.959866	0.997846	1.05934	1.06034	1.04893
	PE O-18:0;0/22:6;0		0.831218	1.07029	0.805374	1.29311	1.11748	1.17143	1.13184	0.993442
	PE O-18:2;0/22:6;0		1.02462	1.05492	0.939819	0.980645	1.04761	0.978847	0.976358	0.975006
	PE O-16:1;0/22:6;0		0.949291	1.01708	1.00619	1.02744	1.20436	1.23269	1.24559	1.29768
Sup Fig. 2i													Sup Fig. 2j
	Amount of PUFA-containing lipids													Amount of Saturated and Monounsaturated FA-containing lipids
	WT Normal Diet	KO Normal Diet	WT EFA Diet	KO EFA Diet										WT Normal Diet	KO Normal Diet	WT EFA Diet	KO EFA Diet
	6124.05	2822.24	2950.8	2378.22										5770.75	4497.68	6515.46	4840.72
	8292.38	3862.17	4664.99	3246.24										7305.13	4788.77	8645.31	6457.18
	5902.8	4471.3	2551.66	2336.69										5334.17	4441.69	5238.21	4549.75
	5626.12	5873.9												5086.43	4946.43
Sup Fig. 2k											Sup Fig. 2l
	Plasma-EPA
	Normal Diet	EFA-Free	EFA-Free+EPA
	1	0.307568	1.06763
	1.08535	0.36876	1.12399
	1.11272	0.301127	1.11594

## Sheet: Sup Fig. 3
Sup Fig. 3b							Sup Fig. 3c
	EPA uptake (fold)
	Ctrl	LRP5	ΔLDL	LRP5-dN
	1.00455	1.44091	1.13182	1.48551
	1.15454	1.42727	1.17727	1.44203
	0.940909	1.46818	1.08636	1.37681
Sup Fig. 3d								Sup Fig. 3e
	Fatty acids amount (ug/well)							EPA binding (fold)
	DHA	ALA	ARA	EPA	OL	SA		FC	R1	R2	R3	R12	LDLa
	82.2991	76.3723	76.8566	76.5344	85.4022	69.1811		0.996154	1.2	1.31923	4.34615	5.73077	10.0769
	82.4167	75.9528	78.6149	77.1933	85.4869	69.5946		1.49231	1.06539	1.41923	4.03846	5.96154	8.76923
								1.50769	0.988462	1.48077	4.11538	6.69231	9.11538
Sup Fig. 3h
	Binding (AU)
		LRP5-LDLa			LRP6-LDLa
	0	0	0	0	0	0	0
	2.4	619933	76373.3	106373	0	0	0
	12	1681600	984000	1217080	82840	-13480	142720
	62	12739240	7629040	6190040	795200	1278640	668160
	311	24110360	18483880	24506800	2715280	2080800	4221000
	1555	24550213	33343573	29419013	1706373	327293	-2033667
	7777	23546253	23338613	24619653	1115733	-224347	-891387

## Sheet: Sup Fig. 4
Sup Fig. 4a
anti-PUFA Binding (fold)
BSA	EPA	DHA	ALA	ARA	LA	OL	PA	MLA	MA	SA
1.3175	3.41167	2.96167	1.96054	1.96832	2.06312	1.32958	1.11792	1.32197	1.34702	1.1475
0.650833	3.46833	3.33667	2.01469	2.09428	1.93749	1.01708	1.17708	1.45488	1.35802	1.21583
1.03333	3.31583	3.27583	2.08217	1.71724	2.00947	1.33375	1.14458	1.36462	1.33398	1.34583
Sup Fig. 4b						Sup Fig. 4c
anti-PUFA Binding (fold)						anti-PUFA Binding (fold)
BSA	PC-EPA	PC-DHA	PC-MA			BSA	EPA	Prostaglandin E3	Resolvin E1	18-HEPE	Leukotriene B5
1	3.79	3.65	0.98			1.08291	2.01722	1.06635	1.14154	1.05715	0.671076
0.77	3.5	2.96	0.96			0.935765	1.98387	1.07495	1.10712	1.09223	0.676782
0.66	3.2	2.92	0.92			0.981323	1.96344	1.00297	1.10089	1.0098	0.712836
Sup Fig. 4e					Sup Fig. 4f
Bodipy/TGN																			PM LRP6 (fold)
WT	KO																		1	1.18457
0.139768	0.313451																		0.982801	1.30499
0.517926	2.62881																		1.47727	1.80481
1.27714	0.990472
0.10544	0.439471
1.34922	1.31191
0.986284	0.410268
1.55844	0.370365
0.356494	1.63536
0.334082	0.217746
0.682904	1.48618
1.55036	3.03573
0.899201	2.68584
0.593092	0.924018
0.459701	0.848733
4.82744	1.18764
0.628187	1.61939
0.957887	1.37954
0.831694	1.16812
2.07442	1.32359
2.71335	1.15339
1.65051	0.296217
2.99546	0.21235
0.477794	3.26458
0.343619	1.4871
3.05875	0.507663
0.977818	1.38065
0.879972	1.20542
0.707063	5.52284
0.578415	1.22947
0.678489	6.33095
1.17583	0.612136
3.83676	0.939988
0.334834	0.634017
0.796891	0.675036
0.258754	0.540918
1.69606	1.01576				Sup Fig. 4g
1.06975	0.348682					EPA uptake (fold)
0.568563	1.19246					No Dynasore		With Dynasore
0.696178	3.62729					Ctrl	LRP5	Ctrl	LRP5
0.909088	5.116					1.18323	1.90217	0.894409	0.986024
1.23747	3.15992					0.885092	1.48292	0.838508	0.597825
0.862603	0.37706					0.931676	1.36646	0.922359	0.690993
0.96127	0.247366
0.763437	1.33358
1.10156	1.12235
1.20316	1.97902
1.35037	1.33364
1.51359	3.25866
2.0868	2.73402
0.994338	0.810123
0.381969	0.17058
3.77156	2.28006
0.768379	0.182904
0.174071	1.07268
2.37748	1.10239
0.899798	0.188373
0.931907	0.945693
2.997	0.441861
2.83076	4.36394
0.538316	1.84372
2.01746	0.36476
1.21686	3.57883
0.831256	0.406295
0.733539	1.71008
7.18484	1.43507
1.0931	1.57905
1.71691	0.629265
2.73555	2.48466
0.412001	2.69419
5.72102	0.552425
1.28757	0.55544
0.382643	1.09924
0.369628	0.750679
1.38595	0.737181
1.25182	1.37228
2.351	0.218786
2.42146	1.66682
0.708824	3.34461
5.253	1.85387
3.1305	1.23428
1.77455	1.95826
1.27114	1.40094
2.07416	2.07116
1.63325	1.79264
0.999935	1.41973
0.177365	5.07352
2.16892	0.482473
0.786026	0.514486
0.714489	2.28803
0.978595	0.90395
0.722666	1.02467
0.968672	1.1624
3.90712	1.1793
0.493704	1.6523
1.02825	1.42047
0.827578	1.77105
2.4862	0.32466
2.6855	1.62954
0.179417	4.59636
1.14874	0.648844
1.84506	0.778817
0.646472	1.17767
1.21687	0.406155
0.615924	3.61625
1.21477	2.30279
1.22189	1.14883
2.28709	3.41289
1.60171	0.0985705
1.26676	6.35401
0.0983407	0.372137
1.90683	1.43578
1.53457	0.749559
0.674313	0.824303
1.92533	2.54927
0.907289	0.399393
2.30953	1.23519
0.188012	2.09269
0.372107	0.538058
1.11652	0.661377
0.355173	0.196036
1.72609	0.59455
0.541312	0.476015
1.12859	0.476168
0.508889	2.06188
0.83666	0.483878
0.961931	2.59333
2.58265	2.36332
0.702889	1.24663
0.860307	0.289295
1.68546	0.271927
0.915949	3.06375
0.219511	1.44555
3.86507	1.90364
2.11689	1.10069
1.29733	1.40525
1.77272	0.969423
1.92971	0.342012
1.72792	0.549646
0.476654	1.41084
1.01293	0.583861
1.43905	2.92103
0.803222	2.88639
1.88017	0.926606
0.860851	3.57854
0.901013	1.08825
0.232386	0.613104
0.555354	0.305225
0.349389	2.11397
2.15291	2.41707
0.945416	0.560405
5.76794	0.703855
1.21346	1.1852
0.752612	1.54634
1.03398	0.449188
5.35	1.11324
1.09725	2.52224
0.29713	0.583056
2.82077	2.00803
1.38444	0.653041
0.159012	0.710742
3.3907	2.18299
1.7354	0.847865
0.693174	4.79862
0.315112	0.621496
1.27211	2.47349
0.613821	3.51945
1.00664	0.132597
0.98116	0.621352
1.94201	1.0544
1.71484	2.01507
0.909565	0.897527
0.726132	0.778148
0.733773	1.34693
2.42827	0.533735
1.21601	0.258075
0.914527	2.83773
1.34737	0.625959
2.20147	3.04886
2.51132	0.240971
2.70324	2.40784
2.17053	0.242998
1.46968	1.23915
0.686651	0.341821
3.08838	1.85584
1.56025	0.630614
1.69121	1.27034
0.903211	3.42491
0.620033	0.695996
0.90322	1.41138
3.62454	1.18157
0.995015	1.51297
0.726423	0.683208
0.478596	1.49168
1.28082	0.860329
3.75712	1.13212
1.48672	1.16231
3.74272	3.17925
1.41863	1.10312
1.09017	3.17171
1.71288	0.454587
1.26793	0.483542
1.37985	4.62015
4.99974	0.567704
1.08788	2.66251
0.719793	0.106684
1.51355	0.640371
1.39555	0.279619
2.21865	1.8772
1.25423	2.1319
1.00516	1.84266
0.823337	0.677844
0.725616	0.285086
0.641621	0.56989
1.66374	0.938288
1.4663	1.19666
0.68943	4.7952
2.543	1.78049
0.95868	0.890615
0.615946	0.821772
2.74053	0.952853
0.851401	0.222674
3.16268	1.99473
0.621419	3.01224
1.07036	0.792938
1.25387	1.66871
1.58132	0.781526
0.508623	4.88783
2.43846	0.593384
1.42609	0.283997
1.57785	1.99754
1.65864	1.70408
0.621778	0.917845
0.262204	0.269923
2.62746	0.888611
5.30837	5.9644
0.592192	0.652099
1.91698	3.04017
2.35183	0.667146
0.838301	0.521021
7.09294	0.726455
1.38091	0.822223
2.06789	2.00939
0.811018	0.807335
0.894659	0.68177
2.21832	1.76857
1.04189	1.44119
2.52571	1.71104
0.706642	3.57618
3.0178	1.32141
4.23095	0.169534
0.366137	1.62122
0.170875	1.00019
1.37778	8.37074
0.425527	1.85365
0.382776	0.510151
3.94743	0.676919
0.632962	2.75494
0.944933	0.708027
0.570388	0.787967
0.955831	1.44171
9.60084	0.43601
0.686197	1.99366
0.616681	1.49901
3.75238	0.48859
0.621342	2.78839
0.93436	3.98667
0.835552	0.801374
0.745405	1.23917
0.266383	2.25044
2.95469	3.72856
1.18253	1.36693
0.291969	2.4282
1.21711	2.12482
2.23663	3.16572
0.422976	1.04455
2.46698	2.56699
9.46032	0.799707
1.82346	0.342552
0.860893	1.59817
0.507579	0.626212
0.962031	0.762858
1.30049	2.89001
1.22284	2.9029
0.668171	0.137527
0.584106	0.756525
0.941683	0.1924
1.03942	0.602662
2.37233	3.4013
0.836245	1.09618
0.636481	1.42702
2.41103	0.653851
0.891261	1.40922
0.903449	1.29172
3.81952	7.53989
1.06626	5.42149
1.29648	2.267
2.435	0.709424
2.77537	0.490737
2.91312	0.904004
1.18593	1.297
2.43644	1.7049
5.81454	1.72375
1.1688	2.29868
1.92669	1.73284
2.82738	0.773067
2.5457	0.663128
1.96776	0.522116
2.28883	0.50908
1.07315	7.96117
2.05912	0.379418
0.773337	5.15647
0.284848	0.383134
2.23478	0.544981
4.66819	0.433268
1.83631	1.19837
2.54644	3.5078
1.04211	3.47258
0.811998	1.6701
1.82202	1.25438
0.984202	0.847481
0.184052	0.199624
1.78085	3.35401
1.7607	0.964523
1.07293	0.294282
1.8908	1.18958
0.945687	0.988351
0.808249	1.40298
0.725658	0.457315
0.145184	0.155368
2.90716	0.486562
0.423904	1.15999
4.3314	0.994867
2.12063	1.83086
0.926684	1.11085
1.94341	0.84411
0.624901	0.721024
1.20833	2.49628
0.395802	0.721233
0.242497	0.933992
2.14514	0.536298
7.37029	0.394284
0.115112	5.17166
0.438824	1.27773
1.47135	1.53887
0.97879	3.80286
0.842144	3.65819
1.87108	0.463191
0.521998	2.13412
1.24588	0.36915
1.10193	0.726913
0.642766	2.79798
1.95601	3.56198
0.306451	1.47781
3.07418	0.747769
0.847108	2.86776
2.51882	1.92079
0.37223	0.871572
0.956256	1.02331
0.936297	0.913635
1.31785	1.23798
0.720786	1.44881
2.54003	0.846623
1.38413	0.238659
0.513064	4.23948
3.68053	0.83299
1.48509	1.05878
3.56158	3.08978
0.370546	4.80115
0.662558	0.773259
0.49462	0.481833
2.75303	0.741251
1.23727	1.72878
3.82137	0.617967
1.08958	1.83751
3.06531	2.58443
0.316242	1.81186
0.661368	1.79961
0.835822	0.396902
1.85685	3.14217
0.336293	2.53798
1.28656	0.371321
0.257999	1.26851
1.23731	2.2828
0.427178	0.960965
0.267624	1.40541
2.03555	0.405912
1.19453	1.51966
9.53831	0.782738
0.245655	1.15025
0.778299	0.275875
1.05088	0.944613
2.90954	0.641719
1.83934	1.69101
1.0101	0.873474
0.727995	0.860789
0.368038	1.35121
1.63259	0.788917
1.43679	0.306756
0.823073	1.30192
0.635739	0.856256
2.29681	2.06307
0.797426	1.45862
0.597183	1.25589
1.20431	0.659676
1.13513	1.10588
1.39173	1.63094
0.281779	0.926601
0.933164	1.91783
1.63273	0.58383
1.04774	1.983
1.60895	1.0896
2.02892	0.89798
0.447681	0.754314
2.8845	0.789583
0.404466	1.6058
0.844341	0.585539
3.19089	0.562393
0.761028	1.53476
0.313432	2.72273
1.86629	1.3026
0.787115	0.764129
2.28486	0.465985
0.648542	1.46673
1.10435	1.31724
0.929547	0.646451
1.60069	1.11814
1.13989	2.14372
0.496576	2.52766
2.13357	0.380308
0.819912	0.464757
2.02909	0.964784
1.64191	1.10652
0.895382	1.15592
0.89901	1.55626
0.837509	0.944659
0.834982	0.390408
1.74943	0.707618
2.23692	0.64602
0.632848	0.420127
1.78349	0.717124
2.20965	1.32322
0.736476	0.579603
0.655906	1.81906
3.04259	0.854419
1.53528	1.81042
0.356973	0.511452
1.51855	0.257997
0.232991	1.22392
1.1817	2.44084
2.77526	1.72423
0.459418	1.21835
0.754349	0.745632
0.593079	0.97325
0.736338	1.2077
1.39137	3.0542
2.82731	0.849996
2.37707	2.28579
0.661383	0.307326
1.39644	0.496674
0.104366	0.890941
0.641618	1.12018
1.82042	2.55625
5.08241	0.764448
1.92966	0.455066
1.8383	1.40029
0.948683	1.07924
0.681546	0.86627
0.81081	1.25082
1.10559	1.50998
0.444354	0.436119
1.43616	1.35512
0.554831	1.31535
3.16786	0.67428
0.895298	1.22736
1.19257	0.287634
0.450767	0.571051
4.6009	1.97248
2.88177	1.18358
0.724234	0.730355
0.129594	2.78458
0.182327	0.412954
1.20554	0.656797
0.801949	6.02464
0.675226	0.817138
1.30539	0.954416
0.791043	1.85567
0.640188	0.164276
2.30535	0.197219
1.40289	5.01981
0.710188	1.35569
3.34745	0.126981
0.64121	0.901598
0.551104	1.64772
0.683585	0.585774
1.20737	1.26374
0.888729	0.501608
1.10955	0.805972
1.82071	0.43875
1.36321	0.325392
1.4362	3.49125
2.66461	1.07826
0.695945	0.867153
0.672077	3.46853
1.36523	0.174324
1.00002	0.641651
0.415098	1.65991
0.477138	3.84044
1.83671	0.92177
1.10536	3.39021
1.46967	0.514291
1.81807	1.44485
1.11519	1.71618
0.282707	4.73876
1.03322	0.207814
1.6504	0.893417
3.02949	2.77675
3.68987	1.12627
3.52766	2.47979
0.536881	0.42651
1.42278	0.520852
0.626745	0.743815
1.71438	0.867923
3.32085	1.60888
6.75243	0.703435
1.19395	6.40638
0.721881	0.891911
1.08228	1.07407
1.19905	1.36582
0.591305	1.1279
0.575852	1.00014
0.458809	2.49513
1.25119	1.07117
1.3708	1.00641
1.14192	1.28987
2.14362	0.367216
1.36404	2.32198
0.960209	3.19103
0.279903	1.28476
0.570672	0.301369
5.57692	0.12954
0.246232	0.578107
1.50729	2.58155
0.297188	2.61054
0.896614	0.789308
0.80355	0.543143
2.78424	0.929344
0.415833	0.522995
2.00498	1.57296
0.432023	0.792473
1.12692	2.8849
6.26	1.11446
4.953	0.628244
3.05186	0.933183
0.266175	5.37993
1.06419	1.18644
1.02685	1.27881
3.54056	0.681083
0.301346	4.34003
0.554356	0.880531
1.01022	2.49589
1.57382	1.79172
1.46885	0.547467
1.13847	1.41123
0.194046	1.1195
1.31954	1.05999
1.2215	1.15578
1.63382	2.20489
0.550941	0.471281
2.77003	0.367481
2.65646	0.645711
0.837199	0.452155
0.578809	2.70546
2.64393	1.3469
0.720367	0.193162
5.90183	3.08968
1.03672	0.424965
1.3742	0.432447
0.947122	0.258182
2.48051	2.32967
3.16939	0.163705
1.69394	0.313407
1.16215	3.14283
1.07403	3.94697
1.13224	0.207718
1.99174	1.02765
1.55152	2.41969
3.63427	0.704089
0.391978	1.24869
0.795078	0.816452
1.06836	1.60909
0.675818	0.575444
1.00897	1.98188
1.28169	1.10806
1.94103	0.889957
0.583235	0.999753
3.78486	2.02629
0.343969	1.63759
2.50161	0.358322
1.20938	0.875536
0.183314	0.792077
1.26715	3.10466
0.237507	0.464997
1.31008	0.900725
1.60249	1.05632
0.365753	1.32157
1.33133	4.46894
3.61922	1.74259
5.92071	0.121889
2.47768	0.279674
0.63178	2.06187
1.91313	5.17349
0.741336	1.31642
3.32075	0.32429
2.37125	1.60759
2.2773	0.907629
2.59553	3.1664
1.04188	1.06604
2.24331	1.23408
1.19929	0.481093
0.297029	1.25905
0.668895	4.531
1.2066	1.12774
0.662244	1.54572
0.393318	2.26031
1.21941	0.667846
0.848376	0.565163
1.25208	2.9104
1.36374	2.24528
0.775142	2.1696
2.15026	1.82825
1.35534	1.88431
1.94055	4.48077
1.01006	0.659914
3.15033	0.489642
1.34811	0.504753
4.22737	1.53249
1.21355	3.12912
0.132539	1.73931
0.853454	0.943298
2.74857	2.43495
0.455047	0.175727
1.74874	1.26137
0.700411	1.1467
3.02672	1.47316
4.16239	2.2063
1.76874	0.494262
1.14396	1.49535
0.992662	1.50622
0.499696	2.8
1.68046	1.44063
0.901641	2.28211
1.01451	0.746346
0.0966091	0.372067
1.54199	1.25265
1.26101	0.600153
1.3126	0.307312
1.84513	1.75911
0.52534	3.97802
5.05529	2.26773
4.18067	0.480743
0.789351	0.45433
1.52029	1.10173
1.26008	1.99239
2.69543	0.573841
0.388783	0.969291
2.30261	1.94274
2.53115	1.09162
1.03537	0.841667
2.15349	2.60116
0.552932	2.17869
0.980373	3.30163
3.79639	4.52463
0.949676	0.259775
0.861277	1.31002
1.70633	1.81328
0.231269	0.613766
0.121171	1.04314
0.382503	0.952105
6.40367	0.974312
1.23674	1.90768
0.92883	0.733383
2.80012	1.1925
1.37842	0.827859
1.29959	3.96824
1.50313	1.20575
0.709973	1.37613
0.753549	0.740486
1.1754	0.900877
0.423598	0.449393
1.11734	1.32774
0.445523	0.951176
0.544147	0.585508
1.49269	1.46371
0.267182	1.877
0.232918	0.449202
1.9431	1.02952
1.12732	1.21583
1.48844	0.342725
0.838811	0.339994
1.41732	4.02685
1.07358	4.05974
0.262629	0.759122
2.75841	3.13671
2.1344	3.1082
0.246355	0.78497
1.31367	1.10971
0.206001	1.24733
1.31745	2.62803
2.21759	2.95388
0.56193	1.21079
0.102411	0.165219
0.726678	0.700172
0.599857	0.72046
0.894262	1.02404
0.553457	1.33879
1.26189	0.912998
1.12168	0.692126
2.33515	1.00305
1.13279	3.13194
1.02639	0.915819
0.763108	0.494816
0.946546	1.32618
1.22447	2.51571
3.31156	1.20604
2.69226	0.885876
2.93762	0.954713
0.779064	2.23427
1.30107	2.39783
1.20469	0.853463
0.31631	1.15618
0.334981	1.09886
1.23541	0.788329
1.47014	2.14846
1.29062	4.81242
0.127062	1.14092
2.64345	0.828056
0.381861	0.699802
2.85107	0.321534
0.989452	0.83649
1.01499	0.682187
1.08553	1.22962
1.60886	0.433158
0.830905	3.66577
1.00289	1.11724
0.422843	1.32039
1.23601	1.22957
1.25253	0.43449
2.31967	0.638342
3.56693	0.728145
0.250042	2.71951
0.247769	3.5952
1.93286	1.02554
0.937262	0.133798
1.39837	1.73989
6.79884	0.632875
0.22306	1.30253
1.17643	0.710883
2.2403	0.370144
0.444542	0.934674
0.82865	0.760646
2.09453	0.7168
2.05721	1.12508
0.662347	0.725321
0.957555	0.379196
1.66282	0.40245
3.51382	0.530953
1.69836	1.21832
0.819776	1.56098
3.30745	0.452694
1.34842	1.40299
1.04821	1.29571
2.50626	1.1057
1.74095	1.05502
0.776254	0.62207
4.70336	0.807514
1.18283	3.91612
0.50911	0.788564
0.292272	0.720382
0.666497	0.478239
1.78482	0.31813
1.02043	1.70034
1.00513	1.4142
0.706241	0.441256
1.12033	1.11243
1.85661	2.246
0.868336	2.70016
0.233912	1.10075
0.490104	0.610809
0.90525	0.945376
2.45981	0.734602
1.35502	0.879522
1.11753	1.21651
8.30042	1.54989
0.73173	0.747923
0.754523	0.849216
2.64596	0.12564
1.16822	0.789119
0.434931	0.898371
2.04749	0.657874
0.979317	0.634357
0.683277	1.09913
1.15174	0.222379
2.66819	1.35254
0.43994	2.69391
0.961974	2.58838
1.01444	0.406551
1.09615	0.616003
0.22775	3.19747
2.44905	3.24408
0.971668	4.4133
1.90784	0.676189
2.79329	0.358376
0.262531	0.919351
3.82509	0.40714
1.1258	0.492111
1.37817	0.619726
0.414453	5.76783
2.81883	2.72304
0.663177	0.912458
1.85384	0.65377
3.67501	0.425417
1.53456	4.69272
0.86292	1.74436
1.28053	0.952046
1.46556	0.800102
1.99283	0.851182
1.38	2.62494
1.3307	2.05732
2.4114	1.3692
1.01853	1.57656
3.11145	1.16552
2.02562	0.671302
0.837338	0.858105
2.4076	4.34105
0.70678	0.596748
1.35128	2.7142
7.11653	0.518968
2.05276	1.37168
0.994042	8.03587
2.6735	1.12911
1.89631	0.503817
2.55775	0.409695
1.42041	1.09098
3.22706	1.40574
2.17933	1.35928
1.25063	1.9317
4.34496	0.823509
1.64355	0.712308
1.20898	0.911299
1.21664	0.568421
0.841584	0.626015
0.859048	1.19142
1.20946	3.78465
0.261441	0.441896
0.880629	0.598886
3.51728	2.21075
0.925778	4.97277
0.585968	1.1303
0.857321	0.645444
0.518552	1.00965
1.33789	1.3187
0.811802	2.79522
0.947215	2.81698
0.602912	0.681669
1.2454	1.33088
2.91352	0.925694
3.02211	0.771411
0.862556	1.01344
0.59975	1.069
1.30366	1.56685
1.32862	2.66046
0.780532	1.48516
1.02992	0.75315
0.817872	2.28872
1.64924	0.629683
1.00924	0.771556
0.609704	0.231365
2.96135	1.33025
1.58475	1.78403
4.65323	0.764171
0.889946	0.38532
0.450704	0.266753
3.90479	0.849515
0.82553	1.60816
2.26321	1.29691
5.39713	0.589659
1.02955	1.73667
0.849178	2.14638
0.784685	2.42781
2.0966	1.03437
0.852987	1.07627
3.42431	1.2589
1.82757	2.71295
0.783415	1.02353
4.28457	0.757098
2.59287	2.58123
5.91816	1.21477
1.17	2.05411
1.25319	6.03962
0.864306	5.33566
1.09053	2.13368
2.87578	1.31919
2.21591	1.23895
1.1908	0.869928
2.01312	0.310644
1.50701	0.653716
1.93751	1.00746
0.766021	0.928225
0.232204	0.495859
2.81354	1.13698
2.23958	6.75963
0.393781	0.473157
1.20415	1.63869
1.66911	0.828975
0.591979	0.868257
0.934929	3.34347
7.95131	1.72028
1.29557	2.78051
1.40295	1.1521
1.68176	0.654535
0.549885	2.23975
0.192515	0.552642
1.57079	5.32265
1.07638	1.28294
2.81375	3.00074
1.7465	2.52914
1.55341	2.22498
1.66592	0.700889
0.823942	0.724043
1.30816	0.374594
1.28602	1.76879
0.61216	0.591843
0.421916	1.94712
4.38737	0.382302
0.752568	0.539275
1.14544	1.21545
1.67986	0.796368
0.562594	0.57674
0.906636	0.198596
2.73243	0.238229
0.283024	0.657972
0.700302	1.15693
0.619176	1.96663
3.34238	1.13316
0.887051	1.7546
1.02013	0.738071
0.79873	3.65409
0.529687	3.50192
1.66832	1.79266
2.44652	0.401202
0.427399	0.523578
0.994564	0.465545
3.34218	0.663606
2.71702	2.37487
3.31186	0.84561
0.777487	1.97104
9.97987	0.771468
5.32733	0.230156
3.70824	1.03729
0.537839	2.12594
1.20003	0.95518
0.505558	1.06068
0.771309	0.410348
1.03027	1.25083
2.27763	1.03488
1.95009	1.93936
0.592689	1.51445
1.36016	0.634984
1.27121	0.32177
0.784919	0.988604
0.304557	0.814282
1.56775	1.84943
2.36751	3.89811
1.74347	0.937833
0.157277	1.5747
1.56021	1.65394
2.0487	0.506718
0.456639	1.70337
0.246237	1.81522
0.880189	0.341177
3.36266	0.412312
1.91946	1.91665
1.05998	4.41006
0.340891	1.46602
2.33068	1.56055
3.36566	3.25622
0.721336	1.45708
2.22819	2.98048
1.00953	1.58532
0.176232	0.298414
0.169654	0.933056
0.716294	1.09216
1.10256	0.385852
2.30436	0.476875
0.493818	1.65844
1.16779	1.02708
4.37157	1.24156
3.28089	1.43635
7.48062	1.55493
1.34621	0.610859
1.93738	2.51418
1.10028	1.79415
0.722083	1.36504
2.38873	0.541504
2.94915	0.660927
1.07045	0.850618
0.723371	0.407673
0.917129	2.91192
0.375291	0.489792
0.200738	3.15464
2.35746	1.55469
1.77109	2.62185
1.98348	1.05345
0.333053	0.964229
0.565586	0.400997
0.224073	0.626248
0.832226	1.61331
1.95023	2.55623
1.17139	1.19329
2.05552	1.27069
1.25812	4.40361
0.700384	1.61709
0.6494	4.26373
0.792693	1.03915
1.32595	1.43142
1.42949	0.676871
0.154066	1.11611
0.656231	0.939691
1.50371	1.01196
0.602504	0.448466
2.55925	1.91143
0.488218	2.98486
1.6312	1.99668
1.50519	1.09863
1.68073	0.852509
1.60656	2.6265
0.380802	1.1362
0.787577	0.556055
2.20705	2.40355
0.344566	1.17231
0.97104	0.450394
1.18522	1.09563
0.228333	0.260142
3.681	0.81017
1.21603	1.13101
0.640083	0.764074
0.622434	4.33599
2.89542	0.792474
6.1443	0.535001
3.06096	1.69835
0.498523	0.356472
2.73083	2.18712
0.880964	0.590077
5.87057	0.593893
1.68609	0.725634
2.27587	0.264605
1.98339	0.691139
2.50174	0.432019
0.226555	1.10971
0.47558	0.904591
1.05419	0.914704
0.573012	0.904081
2.04194	0.282527
2.29693	0.92063
1.09338	0.841954
0.549251	3.65131
0.689944	1.54858
0.54467	2.5367
6.19199	1.14995
2.26379	0.406671
0.262416	2.61861
1.06379	2.7432
1.22956	1.27264
1.45746	0.370191
2.51277	3.54404
0.141594	1.65572
3.55816	0.874059
1.20174	0.88745
4.43602	1.4179
0.190631	1.4527
3.04679	4.72207
0.412034	3.86237
2.98143	0.41661
1.45593	1.40545
1.40399	0.611575
1.55964	0.48294
0.675463	2.84039
1.12859	1.23838
0.192191	1.68464
1.33024	0.508507
0.732803	0.671025
0.931867	1.04442
1.00732	5.93942
1.19635	1.68236
2.04519	1.3162
0.541178	0.0956491
2.0223	4.86157
6.65854	0.238711
0.481835	0.431899
0.532346	1.87114
1.00278	2.96164
1.1759	1.21049
0.767339	1.20698
3.13771	0.874173
2.6751	0.776436
2.46869	5.06015
1.26195	1.00904
0.890804	1.00734
0.442569	1.73327
0.654611	1.22233
1.65384	4.01028
1.49482	2.02405
0.815902	1.74353
3.38065	2.34209
1.15774	0.967721
0.620656	0.86158
0.288652	0.205977
2.79318	0.773852
1.81478	1.93101
1.20499	1.33957
1.03317	0.77821
1.27696	0.783486
1.75236	0.343107
1.31349	0.57726
1.61876	1.6553
2.79705	1.57226
2.28475	3.08405
2.0677	0.720642
2.08978	5.83186
1.02459	1.60261
1.31948	0.559268
0.842852	1.07397
3.65633	2.1044
0.972389	0.294645
1.80609	0.450467
1.7895	0.619374
1.38141	0.629746
0.651975	1.0673
2.95537	2.01171
2.01862	0.118584
0.401642	0.823329
3.71103	0.393779
0.406404	0.95016
2.85495	4.60913
0.492869	0.758232
2.75162	1.039
1.2964	0.89833
1.60874	4.66879
0.321435	0.922223
2.74381	0.806524
0.349072	1.0204
0.768949	0.698335
0.453548	1.2461
0.58663	0.260654
1.46702	0.953809
0.498797	0.964366
1.28551	3.75727
0.15528	0.320218
0.674599	1.25042
2.38203	3.55773
1.21832	2.01854
3.2038	1.87357
2.07802	6.06434
3.30812	2.63044
2.54113	1.2589
0.548217	1.26696
0.380775	0.479809
0.977436	0.386372
2.00296	3.35663
2.75039	0.555335
0.584513	6.90397
1.36761	0.730639
0.729394	0.289461
1.2192	0.838596
2.16505	0.743652
2.40715	3.14083
3.70284	0.739017
1.23345	0.612654
0.868436	1.96569
3.93628	3.3568
1.01503	1.83168
0.434663	0.816105
0.9645	2.75248
2.34145	1.60449
1.17903	1.87943
1.68724	3.55623
1.81462	2.28719
0.107726	0.373536
0.544791	2.47606
1.28636	3.93204
0.158913	0.844734
1.807	0.0858757
0.641387	1.15509
0.712081	0.341669
0.27462	0.733348
1.44983	0.826306
0.369424	1.23173
1.37562	0.4016
0.248988	0.812179
2.81542	2.4824
1.67039	1.59779
1.49891	0.719337
2.82253	0.958026
1.94205	4.60089
0.881014	1.67919
0.954377	0.868753
2.47424	1.19327
1.75743	2.82113
1.67874	2.88749
0.356976	5.15027
1.00336	1.05011
0.91814	0.968155
1.92816	1.52869
1.11426	3.00015
4.33027	0.62065
2.91085	0.287555
2.4466	0.62701
3.09279	0.490849
0.802657	1.29449
3.37593	3.29148
2.4063	2.81693
1.64719	1.31149
3.42656	1.76812
0.975054	0.337559
1.74126	0.748337
1.1064	0.970613
5.5782	4.99797
0.672149	1.02493
4.79778	3.62542
2.78131	1.01311
0.908907	0.442869
1.64023	0.410663
0.134861	0.541959
2.34859	0.487207
0.494034	0.174845
0.817071	1.00779
1.02895	0.286603
0.450695	4.53809
0.365081	0.823486
1.18426	1.51675
0.89871	1.791
0.474164	2.55829
1.29718	1.09518
1.92393	1.45529
8.72743	1.41393
0.37173	0.737764
3.81059	0.459266
4.3844	0.638998
3.0347	1.78768
3.58181	0.758175
0.112219	1.14517
1.15124	0.982809
5.73849	1.76789
2.83756	2.66077
0.819129	0.64353
1.55487	4.48139
1.17548	1.88282
0.433713	1.18878
3.45368	0.678014
2.19289	0.818713
2.69	1.59145
0.214125	3.67556
0.383271	0.995756
0.927924	0.800364
1.64936	0.35647
0.883333	3.17302
0.954511	0.858168
2.93208	0.50163
1.72719	0.912708
0.950526	2.95712
1.86054	0.902376
4.77989	2.68738
1.02069	3.04592
0.891958	0.658084
1.22044	1.00577
2.41888	1.70745
2.39021	0.428553
1.17917	3.33165
2.06939	3.81798
1.28844	1.27051
0.954703	1.44858
1.08099	1.42158
2.7453	0.969446
0.899013	5.99485
1.4293	1.3187
0.966753	0.891127
0.648632	1.2317
1.04726	2.43078
0.733113	0.386546
2.26718	0.854534
0.4983	0.681307
1.03667	0.283819
0.556058	0.499103
1.13795	1.1344
1.19715	2.00586
2.18851	0.643869
2.62554	0.617486
1.24927	0.950013
1.0391	0.419267
1.45322	0.623495
0.271526	2.54116
0.182737	1.1241
1.71169	0.315877
1.52603	1.01027
2.70922	0.214652
0.36243	0.365882
1.75005	2.90648
3.42432	0.321064
0.652847	1.17947
0.465256	0.825653
1.5698	3.30748
0.815746	0.365774
1.9575	3.99036
0.551679	0.97912
1.0945	0.545945
2.94513	0.890256
0.414368	0.634793
0.370076	1.01365
0.571483	1.11161
0.26311	0.330154
1.87733	0.507697
2.9925	1.73306
0.146227	2.1075
1.5339	1.05255
2.62357	0.863455
2.78751	4.29447
2.61071	2.20874
1.5139	0.828906
2.79437	2.08568
9.84938	0.593003
1.24345	2.79434
3.13735	1.15324
0.730911	1.18568
0.406704	0.685092
0.378783	1.11682
2.55203	0.401136
0.994557	1.35425
1.51793	1.99611
2.61481	1.12306
3.17536	1.50542
3.11505	3.52732
0.735141	0.771388
0.381997	0.680821
1.27538	0.231023
1.97292	2.41104
3.44733	1.9979
1.72146	2.70522
0.965114	1.3692
4.81558	0.593216
1.58729	3.71307
0.42625	0.187196
4.67819	2.26077
3.43562	1.16092
7.25928	3.22697
0.648185	0.503895
1.11723	0.853291
1.957	0.475281
2.36808	2.17695
1.89704	0.884131
1.20144	1.86964
2.78656	1.00111
0.392322	0.557201
1.68079	1.97926
0.967026	0.762302
0.215552	0.628835
1.52531	0.735364
0.911672	1.18611
0.572709	1.48292
0.921775	0.624593
1.4453	2.58324
0.799692	1.25818
0.468845	1.46998
1.95585	0.849442
1.97307	0.355152
3.41381	0.587848
2.85988	1.44689
0.35012	1.75898
1.55641	1.06944
1.06074	1.23882
2.82462	0.221757
0.73788	2.50923
1.51851	2.18836
2.51898	1.24339
1.53177	0.804357
0.661152	1.38001
0.505828	2.5422
0.857018	1.49473
0.365788	4.23452
2.18569	0.319699
0.310982	0.969492
0.184954	0.797768
0.903658	0.870007
3.91483	1.61494
0.225107	0.713694
1.17764	0.537742
0.267123	2.60907
1.32645	1.35528
2.35866	3.18932
0.618042	4.94145
1.53982	0.467544
3.57724	0.463934
1.89362	0.317771
1.38617	0.997651
1.38401	2.09723
2.91055	0.305624
1.59668	1.83148
1.08307	1.19815
0.521717	0.879173
1.09234	1.02282
1.0487	2.76981
2.86029	1.11072
1.3633	1.01434
0.889783	3.72157
1.80932	1.70171
3.65096	0.346378
2.4461	0.549041
1.02778	1.71723
0.59645	1.22387
1.0466	1.02218
1.33476	2.99269
0.704384	0.747228
1.05147	2.20817
0.368471	0.904973
0.540983	0.469171
0.486288	5.14115
2.88415	0.390108
2.22833	0.750942
4.26776	5.42024
0.923844	0.21845
1.02525	0.874413
1.38698	0.728021
0.307788	0.705222
0.307683	1.05537
1.14602	3.22297
0.617021	1.32161
0.818862	0.380818
0.642275	1.05117
1.33827	3.7138
2.74893	0.329293
4.19837	1.1265
1.23922	1.79459
0.746261	0.356038
1.15527	1.14487
2.03929	0.403017
0.799152	0.321886
1.44649	0.978309
1.79597	2.42185
0.706186	1.24532
2.63324	0.662349
1.74634	1.68551
2.23846	1.06585
3.59708	0.611174
0.705116	2.10734
0.334369	0.798328
0.327625	0.580196
0.869567	6.28452
4.7979	2.42134
1.59051	2.1018
5.14828	0.399868
2.03891	0.780923
0.406707	1.05933
0.553652	1.43626
0.595446	1.43133
0.658574	1.15599
0.367177	0.641188
1.57717	0.434152
1.37275	2.26533
0.453672	2.94704
0.866595	2.00637
2.70165	1.58381
0.723497	0.93956
1.96828	1.11287
0.758429	0.554179
0.550477	1.85166
2.20278	1.96726
0.158033	0.841545
0.419825	0.775235
1.10657	1.71124
4.28269	4.0521
1.05883	0.890072
2.18445	3.07785
0.584764	0.26335
0.845304	3.36476
1.06469	1.35364
0.490948	4.25212
3.46963	1.18413
2.75085	2.95876
2.82695	0.690546
1.14241	1.97071
1.82076	4.15906
1.91768	3.14871
0.236835	1.35066
4.18801	0.318409
1.31933	0.603214
1.15137	1.11936
1.78645	3.12531
1.66709	0.638158
4.20402	1.07976
1.48979	1.0964
3.44937	1.38729
0.513283	0.260811
0.874122	0.274587
1.24059	0.538753
2.61027	0.68164
0.260561	0.997593
0.372019	0.945038
1.45022	2.74246
1.14349	1.75824
1.91089	1.55035
1.04282	1.49992
1.23067	1.19017
1.51515	1.21221
1.13882	1.68573
3.48589	5.565
0.230329	0.811399
1.88355	2.01183
2.2424	2.38556
2.08383	1.77297
0.864551	0.559372
0.845772	0.214445
4.12005	0.787079
0.276314	1.21089
0.217515	0.434689
1.3846	0.401136
1.49284	0.943824
0.620288	0.565098
1.1226	0.671175
1.47781	0.738641
1.29711	1.71795
1.68103	2.50942
1.4093	1.09366
0.616159	0.964793
2.60016	0.539582
0.773745	2.16735
4.22749	0.790038
1.0157	0.964486
1.04985	1.74677
1.94163	2.7269
0.641454	1.31021
1.83883	1.58297
4.12217	1.93188
2.50093	1.05513
0.379636	3.06383
2.92422	3.21202
1.18827	0.356393
1.41482	7.0729
1.97766	1.72674
1.75232	3.59357
0.218916	0.570874
6.68622	0.87677
0.167745	0.388268
0.68761	3.64255
0.0962647	0.578523
0.585833	1.8529
1.33527	0.543701
6.57758	3.83707
1.32601	0.233997
3.20338	1.76224
0.867516	1.33027
0.48127	1.25647
1.12496	0.798183
2.61894	1.35169
0.164633	2.52513
0.619385	0.684091
5.59952	0.847087
1.38378	1.72664
1.65423	1.56565
1.10697	0.766202
1.11853	2.7894
0.31388	1.27326
1.37826	1.76958
0.213452	1.23711
4.29717	3.29446
1.05365	0.960539
3.04365	1.6996
1.71233	0.757709
5.19111	0.209134
1.36363	1.02687
0.458925	0.936991
5.12164	0.535325
1.82763	0.235974
1.48421	2.2518
1.89876	1.21982
3.41405	0.515281
3.64988	0.6794
2.18265	2.99159
1.99647	0.665883
0.299379	0.299308
0.774251	3.88653
0.448755	1.91025
0.544911	1.74432
3.98833	0.443498
2.17763	1.88329
1.16467	0.606653
0.164748	1.25616
3.40687	4.39447
4.21469	1.72266
0.870512	2.76856
0.459231	1.75593
0.782616	1.57074
1.09659	2.7213
2.89298	0.692155
1.78937	0.258881
0.930567	1.1654
4.20235	1.18495
0.971482	2.37205
0.746697	0.711552
3.05207	0.580296
1.76875	2.41893
5.07651	1.123
0.627235	1.76907
3.68708	0.469736
3.23796	0.42245
0.516887	0.958122
0.900172	0.304994
1.21745	2.17463
1.74467	1.7382
2.06455	1.84086
1.74202	1.11028
2.97832	1.6111
0.722499	1.12776
0.940522	1.69012
3.38879	1.11441
0.902003	0.36316
0.68457	0.338473
0.129296	0.884714
4.24893	3.79271
0.114837	3.01979
0.0800119	3.39616
1.71301	2.51449
0.817774	2.30122
2.53627	0.674151
2.67394	2.08951
0.415416	2.00363
1.43377	1.58519
1.45361	0.726383
1.0735	1.05283
1.32327	0.638683
0.463702	0.42497
0.972228	1.72627
0.802713	2.83941
1.25839	0.220974
0.837303	0.763339
2.22181	2.89502
1.57025	2.70485
0.306697	1.8407
2.6937	1.37923
2.08059	0.200713
0.283573	0.877037
1.25221	0.64575
0.717467	0.945177
0.552838	1.75795
1.28028	2.46283
2.01091	3.41883
1.01065	2.34457
1.13838	0.258491
5.15459	0.912473
0.136791	2.08983
3.63983	0.821878
0.754623	2.21214
1.60796	1.90763
4.35639	0.274273
0.756956	0.275959
3.65493	0.478446
0.910602	4.91714
1.426	1.59639
2.11288	0.57256
3.8506	1.63794
0.697444	0.567616
1.98021	0.462553
3.76467	1.47025
0.145421	0.638949
1.43385	3.16163
0.685017	3.01937
0.312878	1.95508
1.09904	0.579535
1.95753	0.448488
0.785258	0.511698
0.908778	1.8338
8.87444	1.14303
0.694118	0.57636
0.851841	0.559711
1.18981	1.03802
1.27902	4.42537
2.9378	0.519335
4.12375	1.50267
0.977073	0.866021
0.586904	1.59001
1.67504	0.612668
0.37853	1.75425
1.15808	5.87724
3.09922	1.36204
0.334009	1.46374
3.2407	1.4043
0.45973	0.221842
0.608853	0.7994
0.596413	1.22523
2.11975	0.455052
1.43603	1.53977
1.65685	0.754458
1.17828	0.935133
0.818927	0.754182
0.923569	3.73604
1.80013	5.78425
1.32722	1.91093
1.62777	1.59377
6.88837	2.02436
1.37074	0.420217
4.17789	1.34153
1.92067	0.897487
1.68108	1.08757
0.117732	0.590201
5.83099	1.47287
4.04422	4.08182
0.783614	2.20949
2.21846	2.02568
1.54642	0.226996
1.06333	2.90094
1.04734	1.26384
0.853154	0.0971971
2.77108	1.6681
1.78805	0.539008
1.62924	0.173435
5.05923	1.93362
1.14491	2.27095
0.953855	0.531956
1.74654	0.879672
0.209625	1.12097
2.12181	2.61081
2.67828	1.12302
1.10989	2.92356
1.16683	0.71744
1.15304	0.669574
1.36537	0.876431
1.89068	0.870272
1.64998	1.19935
0.733912	1.50807
2.32296	1.34585
2.31641	1.3141
2.80299	1.43115
1.06944	3.62639
0.326903	1.47681
5.20255	1.70951
0.733922	1.51359
0.582332	2.17073
2.43307	0.744639
1.14119	0.389933
0.957613	0.89151
0.523879	0.565434
3.81667	0.634001
1.29123	1.53639
2.98747	1.90516
0.501264	1.2435
0.812228	0.649594
0.6063	1.35207
2.56538	1.01638
0.283135	2.33464
0.780377	0.744098
4.3946	0.623567
4.02317	0.908573
0.619338	2.59632
3.50164	1.06537
0.509179	3.63617
0.501095	0.229137
1.05409	1.00871
1.233	1.88963
1.15795	1.26334
0.865704	2.07301
1.04639	0.599574
0.692521	1.29342
2.63102	0.474765
0.447318	1.14865
0.218064	1.55351
0.862577	0.965456
3.4	4.16221
3.70884	0.483342
0.361629	3.22719
0.440813	4.83252
0.464436	0.873684
0.10888	0.716834
0.550609	1.65399
0.859249	2.92507
0.384957	0.241392
2.438	1.07087
1.73873	0.756765
0.884949	3.19246
0.901458	1.77633
1.70933	1.02751
0.777339	2.25596
2.88905	0.931663
1.50238	1.80094
2.61385	1.00661
0.410188	0.820829
5.78447	0.631976
0.461619	2.89018
4.08299	0.213228
0.67205	0.591278
0.837292	1.05199
3.01307	1.12716
4.54313	0.591207
1.5722	0.997051
2.13649	2.56101
3.66781	4.34981
1.11104	0.300297
3.93811	2.03586
3.05434	0.706694
0.394625	1.08102
0.238894	0.742314
2.11061	0.789924
3.77892	1.81301
1.71617	0.68189
2.17249	1.19836
2.28526	1.19376
1.63867	2.72378
2.04173	1.09848
3.18012	0.280679
2.26387	0.134773
1.37289	1.20773
0.770278	2.7387
1.40019	1.11146
1.23573	1.32784
0.641706	1.09342
2.00083	0.763703
8.03176	1.54844
0.411568	0.683665
0.181236	1.84757
0.802936	2.25001
0.689144	2.65196
0.4545	0.718684
1.09056	0.933306
0.601034	2.90163
0.0917807	0.545941
1.03078	2.21397
0.340417	1.25821
1.2529	0.782778
2.40698	1.33922
3.02169	3.07777
2.95915	1.72979
0.429826	1.61226
0.356292	2.13553
0.777278	0.88264
0.808352	1.12658
1.84357	0.719764
2.15051	0.997861
1.55848	0.40015
2.08502	0.578018
1.229	0.354184
2.37552	0.999692
0.750754	0.318145
3.03729	1.07674
2.1813	1.23751
0.532752	0.517907
2.18046	0.99405
3.19037	1.18937
1.68239	0.928265
0.562211	2.20259
6.66784	0.127332
5.11453	0.184656
0.635953	2.43547
0.153154	1.71337
2.672	0.731015
0.522677	0.84275
3.3859	0.998604
0.584461	1.37459
2.16948	0.18227
0.238986	4.93212
1.64951	2.87731
0.334647	2.76037
3.55213	3.8766
0.476859	2.1429
1.1145	1.4206
1.2714	0.835988
0.602972	1.85724
2.16843	1.76631
7.76148	1.18187
1.1332	1.33857
1.37549	1.50403
1.32913	4.97691
0.828621	1.44302
4.98631	1.13423
2.09904	1.18835
1.37734	2.51717
3.01698	0.41899
0.588819	1.3037
2.0102	4.22313
1.13854	1.85716
0.95439	0.311641
0.683259	0.881948
0.143353	4.06504
0.166242	1.16245
2.92289	1.22375
1.63806	2.15306
3.09432	0.795167
1.04529	2.87934
0.693713	1.59315
1.17825	0.141278
0.636723	0.622546
0.87889	3.10873
3.80891	0.478778
1.05641	2.49913
1.97307	1.51614
1.54524	0.857105
0.500974	4.17241
1.96598	1.54978
0.261022	0.88175
0.705559	1.04678
0.585025	2.42338
1.27393	1.98921
1.13929	4.22094
2.50969	1.67803
1.25563	2.19246
2.94514	1.66308
2.83647	1.55989
3.72942	1.63465
1.55908	1.8642
0.367291	0.996739
0.676864	0.825893
0.313109	1.28822
0.258241	0.224023
0.476367	0.280419
1.37521	0.299017
1.60726	1.94779
1.73041	1.24114
0.531552	1.82302
0.413506	1.15981
1.90836	0.779341
0.515633	1.77849
0.934176	1.28342
1.7576	1.8328
0.250714	0.244209
2.59521	0.276806
4.45444	0.35321
1.95428	1.52073
1.4	1.77675
3.08147	3.06539
0.651301	0.910513
1.83324	0.767979
0.902841	1.16451
0.215222	0.118956
3.23381	0.775531
0.52765	1.29879
1.09361	1.22037
0.42531	3.7874
1.14381	1.13437
5.1277	0.793326
0.629751	1.70176
3.05514	0.561339
0.718129	0.130392
1.85732	1.78495
0.773237	0.512033
0.901825	1.20853
1.99235	1.82399
0.293226	1.14081
0.513508	1.55201
1.11816	0.637639
0.321286	1.36732
0.290468	1.19654
1.29902	1.00507
0.385557	0.942523
1.15473	2.46743
1.55654	1.87292
1.04175	3.1976
1.13509	0.260545
0.735987	2.7219
0.714678	1.58913
1.76857	3.67024
0.5771	0.0849019
0.932389	0.23403
2.07078	3.95284
0.471089	0.878904
0.405732	0.346921
0.469577	2.53038
1.22252	1.45058
0.951669	0.643101
1.72976	4.17459
0.969296	1.89817
1.06764	0.608349
1.45957	0.514523
0.775478	1.19374
1.73	1.4008
1.06288	1.98322
2.65598	3.24748
0.491982	0.403515
2.29094	0.522713
1.44282	0.59182
[truncated: 6,932 more rows]

[truncated: 2 more sheets: Sup Fig. 5, Sup Fig. 6]
